# Supplementary material for: Identification of stress-responsive genes in Ammopiptanthus mongolicus using ESTs generated from cold- and drought-stressed seedlings
Source: BMC Plant Biol. 2013 Jun 5;13:88. doi: 10.1186/1471-2229-13-88 (PMC3679971; doi:10.1186/1471-2229-13-88)
Supplement: Additional file 1 — A list of 528 stress-responsive genes with annotation and GO category. [file 1471-2229-13-88-S1.xlsx]

## Sheet: 528 putative stress-responsive 
Additional file 1. A list of 528 stress-responsive genes with annotation and GO category.
Contig	Clone	Number of EST	Annotaion	GO classfication
AM0005	A4-T7P	2	ADP-glucose pyrophosphorylase, 1e-122	GO:0005975 Carbohydrate metabolism
AM0010	B11-T7P	1	ADP-glucose pyrophosphorylase, 3e-64	GO:0005975 Carbohydrate metabolism
AM0075	SDQ024_B12	13	Invertase/pectin methylesterase inhibitor family protein, 3e-51	GO:0005975 Carbohydrate metabolism
AM0086	SDQ002_G01	42	Carbonic anhydrase, 1e-108	GO:0005975 Carbohydrate metabolism
AM0100	SDQ003_B03	2	Fructose-1,6-bisphosphatase, 4e-43	GO:0005975 Carbohydrate metabolism
AM0153	SDQ039_B06	2	Fructose-1,6-bisphosphatase, 5e-91	GO:0005975 Carbohydrate metabolism
AM0197	SDQ005_E02	1	Enolase, 1e-126	GO:0005975 Carbohydrate metabolism
AM0374	SDQ011_B11	1	Myo-inositol 1-phosphate synthase, 1e-09	GO:0005975 Carbohydrate metabolism
AM0406	SDQ041_A10	2	Malate dehydrogenase, 2e-81	GO:0005975 Carbohydrate metabolism
AM0547	SDQ016_G06	2	2-oxoglutarate dehydrogenase, 1e-53	GO:0005975 Carbohydrate metabolism
AM0598	SDQ039_H11	4	Beta-amylase, 1e-114	GO:0005975 Carbohydrate metabolism
AM0630	SDQ019_D07	1	Fructose-bisphosphate aldolase, 1e-96	GO:0005975 Carbohydrate metabolism
AM0635	SDQ019_F04	1	Beta-glucosidase G4, 1e-117	GO:0005975 Carbohydrate metabolism
AM0667	SDQ020_F01	1	Putative fructokinase 2, 1e-120	GO:0005975 Carbohydrate metabolism
AM0720	SDQ021_H09	1	Xyloglucan endotransglycosylase/hydrolase precursor, 1e-75	GO:0005975 Carbohydrate metabolism
AM0762	SDQ022_H11	1	Alcohol dehydrogenase class-3, 1e-102	GO:0005975 Carbohydrate metabolism
AM0878	SDQ027_C09	1	Pyruvate,orthophosphate dikinase, 1e-111	GO:0005975 Carbohydrate metabolism
AM0899	SDQ027_H12	1	Trehalose-6-phosphate synthase, 2e-15	GO:0005975 Carbohydrate metabolism
AM0903	SDQ028_C09	1	Fructose-bisphosphate aldolase, 7e-61	GO:0005975 Carbohydrate metabolism
AM0917	SDQ032_B01	3	Fructose-bisphosphate aldolase, 1e-128	GO:0005975 Carbohydrate metabolism
AM0981	SDQ032_A12	2	Chloroplast carbonic anhydrase, 1e-99	GO:0005975 Carbohydrate metabolism
AM0988	SDQ032_D12	2	Glycoside hydrolase, family 19, 1e-82	GO:0005975 Carbohydrate metabolism
AM1039	SDQ034_D02	1	Alcohol dehydrogenas, 2e-73	GO:0005975 Carbohydrate metabolism
AM1047	SDQ034_H03	2	Beta-amylase, 1e-92	GO:0005975 Carbohydrate metabolism
AM1068	SDQ035_F08	1	Trehalose-phosphatase/synthase, 2e-58	GO:0005975 Carbohydrate metabolism
AM1186	SDQ040_G02	1	UDP-glucose pyrophosphorylase, 6e-49	GO:0005975 Carbohydrate metabolism
AM0775	SDQ040_H02	2	UDP-glucosyltransferase, 8e-75	GO:0005975 Carbohydrate metabolism
AM1085	SDQ036_E10	1	UDP-glucoronosyl/UDP-glucosyl transferase family protein, 5e-64	GO:0005975 Carbohydrate metabolism
AM0258	SDQ007_C07	1	UDP-glucuronosyl/UDP-glucosyltransferase, 6e-93	GO:0005975 Carbohydrate metabolism
AM0282	SDQ008_A03	1	UDP-glucosyltransferase, 9e-41	GO:0005975 Carbohydrate metabolism
AM1146	SDQ039_B05	1	Xyloglucan endotransglycosylase hydrolase 2, 1e-111	GO:0005975 Carbohydrate metabolism
AM1217	SDQ042_E05	1	Short-chain alcohol dehydrogenase, 1e-77	GO:0005975 Carbohydrate metabolism
AM1449	SDQ055_H11	1	Fructose-1,6-bisphosphatase, 1e-107	GO:0005975 Carbohydrate metabolism
AM0024	C6-T7P	1	Thioredoxin h, 4e-38	GO:0006118 Electron transport
AM0025	SDQ008_G01	9	Catalase, 1e-145	GO:0006118 Electron transport
AM0044	SDQ040_F08	134	Metallothionein type 2, 9e-24	GO:0006118 Electron transport
AM0062	SDQ002_B02	2	Rubredoxin family protein, 7e-36	GO:0006118 Electron transport
AM0102	SDQ003_B10	2	Glutaredoxin, 3e-53	GO:0006118 Electron transport
AM0114	SDQ003_D08	2	Metallothionein-like protein, 1e-18	GO:0006118 Electron transport
AM0117	SDQ003_E01	1	Glutaredoxin family protein, 5e-38	GO:0006118 Electron transport
AM0122	SDQ003_F01	2	Thioredoxin h, 1e-48	GO:0006118 Electron transport
AM0123	SDQ047_C05	3	Peroxiredoxin Q, 1e-73	GO:0006118 Electron transport
AM0133	SDQ061_G06	33	Ferredoxin-1, 1e-38	GO:0006118 Electron transport
AM0180	SDQ005_A03	4	Cytosolic ascorbate peroxidase, 1e-111	GO:0006118 Electron transport
AM0198	SDQ005_E05	2	Chloroplast ferredoxin-NADP+ reductase, 1e-101	GO:0006118 Electron transport
AM0209	SDQ005_H07	1	Chloroplast ferredoxin I, 5e-59	GO:0006118 Electron transport
AM0326	SDQ009_D09	1	Cytochrome P450 monooxygenas, 1e-121	GO:0006118 Electron transport
AM0351	SDQ010_C05	1	Thioredoxin domain 2, 3e-75	GO:0006118 Electron transport
AM0371	SDQ011_B06	1	NADH-plastoquinone oxidoreductase subunit I,Alpha-helical ferredoxin, 7e-86	GO:0006118 Electron transport
AM0380	SDQ011_D04	1	oxidoreductase, 2OG-Fe(II) oxygenase family protein, 2e-97	GO:0006118 Electron transport
AM0417	SDQ012_F01	1	Glutaredoxin, 3e-41	GO:0006118 Electron transport
AM0418	SDQ012_F04	1	Cytochrome P450, 1e-127	GO:0006118 Electron transport
AM0438	SDQ013_B11	1	Cytochrome P450 monooxygenase1, 1e-108	GO:0006118 Electron transport
AM0447	SDQ013_E06	2	Ferritin-2, 1e-66	GO:0006118 Electron transport
AM0455	SDQ013_H05	1	Glutaredoxin-C5, 3e-42	GO:0006118 Electron transport
AM0475	SDQ053_E05	2	Thioredoxin x, 6e-41	GO:0006118 Electron transport
AM0517	SDQ016_A02	1	Metallothionein-like protein type 3, 6e-22	GO:0006118 Electron transport
AM0572	SDQ019_G03	5	Ferredoxin/thioredoxin reductase subunit A, 3e-28	GO:0006118 Electron transport
AM0593	SDQ018_B09	1	Glutaredoxin family protein, 1e-31	GO:0006118 Electron transport
AM0594	SDQ032_G08	4	Cationic peroxidase 2, 1e-30	GO:0006118 Electron transport
AM0595	SDQ050_E11	3	Glutathione peroxidase, 1e-79	GO:0006118 Electron transport
AM0597	SDQ018_C06	4	Thioredoxin h, 1e-42	GO:0006118 Electron transport
AM0613	SDQ050_D08	3	Thioredoxin fold, 1e-77	GO:0006118 Electron transport
AM0616	SDQ054_H10	2	Cytochrome P450, 1e-102	GO:0006118 Electron transport
AM0618	SDQ025_E11	20	Type 1 metallothionein, 6e-27	GO:0006118 Electron transport
AM0665	SDQ020_E08	1	Ferredoxin family protein, 2e-58	GO:0006118 Electron transport
AM0681	SDQ050_B09	3	Thioredoxin F, 4e-55	GO:0006118 Electron transport
AM0691	SDQ021_B05	1	Thioredoxin y1, 1e-48	GO:0006118 Electron transport
AM0723	SDQ022_A05	1	Aldehyde dehydrogenase, 3e-78	GO:0006118 Electron transport
AM1439	SDQ055_D04	1	Aldehyde dehydrogenase, 1e-132	GO:0006118 Electron transport
AM0774	SDQ024_B07	8	Germin-like protein, 8e-84	GO:0006118 Electron transport
AM0756	SDQ022_G04	1	Catalytic/thioredoxin-like U5 small ribonucleoprotein particle, 7e-77	GO:0006118 Electron transport
AM0777	SDQ044_E09	3	Ubiquinol-cytochrome C reductase, 1e-23	GO:0006118 Electron transport
AM0789	SDQ024_A10	2	2-oxoglutarate-dependent dioxygenase, 7e-51	GO:0006118 Electron transport
AM0828	SDQ058_D03	3	Chloroplast thylakoid-bound ascorbate peroxidase, 6e-63	GO:0006118 Electron transport
AM0832	SDQ025_G05	7	Ferredoxin--NADP reductase, 3e-88	GO:0006118 Electron transport
AM0855	SDQ049_A01	3	QCR8_SOLTU Cytochrome b-c1 complex subunit 8, 4e-26	GO:0006118 Electron transport
AM0900	SDQ063_G05	3	Putative thioredoxin m2, 5e-62	GO:0006118 Electron transport
AM0910	SDQ028_E02	1	Thioredoxin domain 2; Thioredoxin fold, 8e-59	GO:0006118 Electron transport
AM0935	SDQ029_E12	1	Thioredoxin H, 2e-44	GO:0006118 Electron transport
AM0954	SDQ030_E09	1	Oxidoreductase family protein, 4e-64	GO:0006118 Electron transport
AM0956	SDQ030_F12	1	Rubredoxin family protein, 2e-75	GO:0006118 Electron transport
AM0984	SDQ032_B11	1	Putative thioredoxin m2, 3e-53	GO:0006118 Electron transport
AM1005	SDQ062_A10	2	Ubiquinol-cytochrome C reductase complex 14 kDa protein, 3e-39	GO:0006118 Electron transport
AM1012	SDQ033_E09	1	Metallothionein-II protein, 1e-23	GO:0006118 Electron transport
AM1031	SDQ034_B01	1	Cytochrome P450 monooxygenase CYP76X3, 7e-48	GO:0006118 Electron transport
AM1117	SDQ038_A02	1	Ferredoxin-related, 1e-59	GO:0006118 Electron transport
AM1118	SDQ038_A07	2	Glutaredoxin, 2e-44	GO:0006118 Electron transport
AM1132	SDQ038_F01	1	Thioredoxin family protein, 7e-97	GO:0006118 Electron transport
AM1178	SDQ040_E01	1	Short-chain dehydrogenase/reductase (SDR) family protein, 7e-69	GO:0006118 Electron transport
AM1191	SDQ041_A01	1	Short-chain dehydrogenase/reductase SDR, 2e-68	GO:0006118 Electron transport
AM1218	SDQ056_A07	2	Cytochrome c oxidase subunit II, 2e-50	GO:0006119 Electron transport
AM1226	SDQ043_A06	1	Glutaredoxin-like protein, 3e-43	GO:0006120 Electron transport
AM1283	SDQ046_B11	1	Chloroplast thioredoxin M-type, 2e-76	GO:0006121 Electron transport
AM0104	SDQ003_C01	1	Ferric leghemoglobin reductase, 1e-96	GO:0006122 Electron transport
AM1302	SDQ059_B01	2	Ferredoxin-related, 6e-54	GO:0006123 Electron transport
AM1114	SDQ037_H07	1	Protochlorophyllide reductase, 6e-94	GO:0006124 Electron transport
AM1524	SDQ059_F03	1	MDAR_PEA Monodehydroascorbate reductase (MDAR), 7e-93	GO:0006125 Electron transport
AM0931	SDQ029_D07	1	Ascorbate oxidase precursor, 6e-58	GO:0006126 Electron transport
AM1483	SDQ057_D09	1	Chloroplast Cu/Zn superoxide dismutase, 4e-74	GO:0006127 Electron transport
AM0701	SDQ042_B11	2	Chloroplast Cu/ZnSOD, 4e-74	GO:0006128 Electron transport
AM1223	SDQ042_H12	3	Iron-superoxide dismutase precursor, 1e-111	GO:0006129 Electron transport
AM0724	SDQ022_A06	1	Superoxide dismutase, 5e-70	GO:0006130 Electron transport
AM1360	SDQ050_B10	1	2-Cys peroxiredoxin, 1e-90	GO:0006131 Electron transport
AM1399	SDQ053_A06	1	Cytochrome b-c1 complex subunit Rieske-3, 3e-81	GO:0006118 Electron transport
AM1434	SDQ055_A10	1	Ubiquinol-cytochrome C reductase complex 7.8 kDa protein, 1e-32	GO:0006118 Electron transport
AM1442	SDQ055_E12	1	Cytochrome P450 monooxygenase CYP89H3, 2e-52	GO:0006118 Electron transport
AM1554	SDQ061_B06	1	Thioredoxin-like 5, 8e-45	GO:0006118 Electron transport
AM1593	SDQ063_E01	1	Mitochondrial peroxiredoxin, 9e-85	GO:0006118 Electron transport
AM0046	G8-T7P	1	bZIP transcription factor Bzip89, 3e-11	GO:0006350 Transcription
AM0090	SDQ002_G05	1	Zinc finger protein LSD2, 8e-32	GO:0006350 Transcription
AM0111	SDQ003_D04	1	CCR4 associated factor 1-related protein, 6e-63	GO:0006350 Transcription
AM0179	SDQ004_H12	2	Transcription factor EIL1, 1e-123	GO:0006350 Transcription
AM0185	SDQ005_B11	1	MBD11 (methyl-CpG-binding domain 11); DNA binding, 6e-26	GO:0006350 Transcription
AM0238	SDQ006_F03	2	Zinc finger, AN1-type; Zinc finger, A20-type, 2e-76	GO:0006350 Transcription
AM0243	SDQ006_F12	1	bZIP transcription factor bZIP109, 1e-75	GO:0006350 Transcription
AM0254	SDQ007_A10	1	DNA-binding protein, 2e-25	GO:0006350 Transcription
AM0328	SDQ009_E03	1	NAC domain protein, 6e-62	GO:0006350 Transcription
AM0394	SDQ011_H07	1	HAT5_ARATH Homeobox-leucine zipper protein HAT5, 2e-39	GO:0006350 Transcription
AM0416	SDQ012_E06	1	ANAC047 (Arabidopsis NAC domain containing protein 47),2e-16	GO:0006350 Transcription
AM0441	SDQ013_C08	1	Zinc finger (C3HC4-type RING finger) family protein, 3e-80	GO:0006350 Transcription
AM0448	SDQ013_E11	1	Zinc finger (C3HC4-type RING finger) family protein, 1e-117	GO:0006350 Transcription
AM0523	SDQ016_B02	1	Transcription elongation factor-related, 5e-47	GO:0006350 Transcription
AM0733	SDQ022_B11	1	Helix-loop-helix DNA-binding, 4e-82	GO:0006350 Transcription
AM0749	SDQ022_E09	1	Abscisic insensitive 1B, 1e-49	GO:0006350 Transcription
AM0837	SDQ025_H06	2	bZIP transcription factor bZIP89, 2e-96	GO:0006350 Transcription
AM0862	SDQ026_G06	1	Zinc finger (C3HC4-type RING finger) family protein, 8e-74	GO:0006350 Transcription
AM0874	SDQ027_B12	1	MYB transcription factor MYB93, 5e-72	GO:0006350 Transcription
AM0884	SDQ027_E11	1	bZIP transcription factor ATB2, 2e-17	GO:0006350 Transcription
AM0927	SDQ029_B08	1	CCR4-NOT transcription complex protein, 4e-78	GO:0006350 Transcription
AM0933	SDQ029_D12	1	MYB transcription factor MYB107, 5e-53	GO:0006350 Transcription
AM1022	SDQ033_G12	1	Zinc finger homeodomain protein SZF-HD1, 8e-46	GO:0006350 Transcription
AM1045	SDQ034_F07	1	Myb-like DNA-binding protein, 1e-06	GO:0006350 Transcription
AM1070	SDQ035_G02	1	Zinc finger (C3HC4-type RING finger) family protein, 1e-37	GO:0006350 Transcription
AM1106	SDQ037_F03	1	Zinc finger (C2H2 type) family protein, 1e-56	GO:0006350 Transcription
AM1126	SDQ038_D05	1	ATMBF1A/MBF1A (MULTIPROTEIN BRIDGING FACTOR 1A), 9e-57	GO:0006350 Transcription
AM1142	SDQ054_A10	2	TINY-like protein/AP2 domain-containing transcription factor, 2e-37	GO:0006350 Transcription
AM1220	SDQ042_F03	1	MYB transcription factor MYB139, 6e-74	GO:0006350 Transcription
AM1221	SDQ042_F09	1	SCOF-1, 2e-28	GO:0006350 Transcription
AM1308	SDQ047_H12	1	MYB transcription factor R2R3 type, 6e-39	GO:0006350 Transcription
AM1318	SDQ048_C11	1	bHLH transcription factor, 8e-46	GO:0006350 Transcription
AM1353	SDQ050_A03	1	Ethylene response factor, 4e-45	GO:0006350 Transcription
AM1397	SDQ052_H02	1	Dehydration responsive element binding protein, 3e-20	GO:0006350 Transcription
AM1560	SDQ061_D04	1	Zinc finger, GATA-type, 4e-67	GO:0006350 Transcription
AM0495	SDQ015_D04	1	RNA polymerase Rpb7 N-terminal domain-containing protein, 6e-70	GO:0006350 Transcription
AM1576	SDQ062_C05	1	CONSTANS-LIKE a, 6e-58	GO:0006350 Transcription
AM0189	SDQ037_A02	5	Small heat shock protein, 3e-23	GO:0006457 Protein folding
AM0201	SDQ057_G03	2	Putative DnaJ protein, 1e-42	GO:0006457 Protein folding
AM0207	SDQ005_G10	1	Trigger factor type chaperone family protein, 9e-51	GO:0006457 Protein folding
AM0359	SDQ010_G07	1	Cyclophilin, 8e-38	GO:0006457 Protein folding
AM0366	SDQ011_A11	1	Chaperone protein dnaJ-related, 6e-48	GO:0006457 Protein folding
AM0392	SDQ011_G08	1	HSA32 (HEAT-STRESS-ASSOCIATED 32), 1e-86	GO:0006457 Protein folding
AM0420	SDQ029_D03	3	Chloroplast chaperonin 10, putative, 3e-29	GO:0006457 Protein folding
AM0487	SDQ015_B02	1	Heat shock protein DnaJ, 8e-44	GO:0006457 Protein folding
AM0522	SDQ016_A11	1	DnaJ-like protein, 4e-60	GO:0006457 Protein folding
AM0543	SDQ016_F05	1	Peptidyl-prolyl cis-trans isomerase, 1e-119	GO:0006457 Protein folding
AM0563	SDQ017_D07	1	FKBP-type peptidyl-prolyl cis-trans isomerase 3, 2e-51	GO:0006457 Protein folding
AM0676	SDQ020_H01	1	70 kDa heat shock cognate protein 1, 1e-46	GO:0006457 Protein folding
AM0696	SDQ021_C06	1	Heat shock protein Hsp70, 1e-64	GO:0006457 Protein folding
AM0710	SDQ021_F09	1	Copper chaperone homolog CCH, 4e-39	GO:0006457 Protein folding
AM0734	SDQ034_E05	4	Non-cell-autonomous heat shock cognate protein 70, 1e-108	GO:0006457 Protein folding
AM0769	SDQ047_E09	2	Chloroplast chaperonin 21, 2e-59	GO:0006457 Protein folding
AM0818	SDQ025_C04	1	ATCOX17 (Arabidopsis thaliana cytochrome c oxidase 17), 1e-20	GO:0006457 Protein folding
AM0898	SDQ027_H11	3	Heat-shock protein 80, 1e-111	GO:0006457 Protein folding
AM0908	SDQ028_D07	1	DNAJ heat shock N-terminal domain-containing protein, 3e-31	GO:0006457 Protein folding
AM0943	SDQ030_C04	1	Hsp70-interacting protein 1, 5e-47	GO:0006457 Protein folding
AM0963	SDQ049_A12	2	Peptidylprolyl isomerase, FKBP-type, 4e-98	GO:0006457 Protein folding
AM0994	SDQ032_F05	1	Molecular chaperone Hsp90-2, 2e-58	GO:0006457 Protein folding
AM0998	SDQ032_G04	1	DNAJ heat shock N-terminal domain-containing protein, 3e-31	GO:0006457 Protein folding
AM1017	SDQ051_E08	2	Small heat shock protein, 4e-50	GO:0006457 Protein folding
AM1051	SDQ035_A02	2	Peptidyl-prolyl cis-trans isomerase cyclophilin-type family protein, 3e-76	GO:0006457 Protein folding
AM1064	SDQ035_E08	1	26.5 kDa class P-related heat shock protein (HSP26.5-P), 8e-26	GO:0006457 Protein folding
AM1187	SDQ040_G06	1	Peptidyl-prolyl cis-trans isomerase, cyclophilin-type family protein, 9e-43	GO:0006457 Protein folding
AM1235	SDQ043_D05	1	Small heat shock protein, 5e-19	GO:0006457 Protein folding
AM1291	SDQ046_F01	1	22.0 kDa class IV heat shock protein precursor, 1e-66	GO:0006457 Protein folding
AM1327	SDQ048_G01	1	Low molecular weight heat-shock protein, 5e-28	GO:0006457 Protein folding
AM1402	SDQ053_C12	1	Small heat shock protein, 1e-42	GO:0006457 Protein folding
AM1494	SDQ057_H10	1	Chaperonin, 3e-32	GO:0006457 Protein folding
AM1513	SDQ058_H06	1	DNAJ heat shock protein, 4e-21	GO:0006457 Protein folding
AM0031	E10-T7P	1	Oxysterol-binding family protein, 6e-36	GO:0006629 Lipid metabolism
AM0032	E11-T7P	6	GDSL-lipase protein, 1e-121	GO:0006629 Lipid metabolism
AM0081	SDQ002_F02	1	Dienelactone hydrolase family protein, 4e-89	GO:0006629 Lipid metabolism
AM0147	SDQ010_A02	13	Lipoxygenase-4 (L-4), 1e-106	GO:0006629 Lipid metabolism
AM0284	SDQ008_B06	1	Phosphoenolpyruvate carboxykinase, 1e-128	GO:0006629 Lipid metabolism
AM0309	SDQ008_H02	7	1-deoxy-D-xylulose 5-phosphate reductoisomerase, 1e-112	GO:0006629 Lipid metabolism
AM0466	SDQ016_D04	3	Lipoxygenase, 4e-99	GO:0006629 Lipid metabolism
AM0521	SDQ016_A09	1	Lecithine cholesterol acyltransferase-like protein, 1e-106	GO:0006629 Lipid metabolism
AM0625	SDQ019_B09	1	Phosphoglycolate phosphatase, 8e-62	GO:0006629 Lipid metabolism
AM0678	SDQ020_H05	3	Pyruvate dehydrogenase E1 beta subunit, 4e-63	GO:0006629 Lipid metabolism
AM0796	SDQ024_C07	1	GDSL-motif lipase/hydrolase family protein, 3e-58	GO:0006629 Lipid metabolism
AM0883	SDQ027_E07	1	Esterase/lipase/thioesterase family protein, 1e-62	GO:0006629 Lipid metabolism
AM0967	SDQ031_D01	1	1-deoxy-D-xylulose 5-phosphate synthase, 1e-118	GO:0006629 Lipid metabolism
AM0986	SDQ053_C06	2	GDSL-motif lipase/hydrolase-like protein, 8e-70	GO:0006629 Lipid metabolism
AM1002	SDQ032_H10	1	GDSL-motif lipase/hydrolase family protein, 1e-51	GO:0006629 Lipid metabolism
AM1120	SDQ038_B11	1	Putative pyruvate dehydrogenase E1 beta subunit isoform 1 protein, 1e-48	GO:0006629 Lipid metabolism
AM1175	SDQ040_G11	2	Esterase/lipase/thioesterase, 5e-65	GO:0006629 Lipid metabolism
AM1229	SDQ043_B05	1	Phospholipid/glycerol acyltransferase family protein, 2e-26	GO:0006629 Lipid metabolism
AM1299	SDQ047_C02	1	24-sterol C-methyltransferase, 2e-65	GO:0006629 Lipid metabolism
AM1329	SDQ048_G11	1	GDSL-motif lipase/hydrolase family protein, 2e-58	GO:0006629 Lipid metabolism
AM1377	SDQ051_B10	1	Pyruvate dehydrogenase (acetyl-transferring), 2e-53	GO:0006629 Lipid metabolism
AM1409	SDQ053_F06	1	Chloroplast omega-3 fatty acid desaturase, 1e-143	GO:0006629 Lipid metabolism
AM1445	SDQ055_G01	1	EGY1(ETHYLENE-DEPENDENT GRAVITROPISM-DEFICIENT AND YELLOW-GREEN 1), 1e-108	GO:0006629 Lipid metabolism
AM1515	SDQ059_A02	1	Peptidase M50 family protein/sterol-regulatory element binding protein (SREBP) site 2 protease family protein, 7e-60	GO:0006629 Lipid metabolism
AM1558	SDQ061_C07	1	Lecithine cholesterol acyltransferase-like protein, 1e-143	GO:0006629 Lipid metabolism
AM0006	SDQ032_A10	12	Nodulin-related, 2e-11	GO:0006810 Transport
AM0228	SDQ058_G08	12	Nodulin MtN3 family protein, 7e-05	GO:0006810 Transport
AM0037	F11-T7P	1	Nodulin MTN3 (ARABIDOPSIS HOMOLOG OF MEDICAGO TRUNCATULA MTN3), 8e-77	GO:0006810 Transport
AM0302	SDQ008_F06	4	Early nodulin ENOD18, 2e-65	GO:0006810 Transport
AM1488	SDQ057_E12	1	Putative early nodulin-like 2 predicted GPI-anchored protein, 4e-34	GO:0006810 Transport
AM0013	B4-T7P	1	Auxin efflux carrier family protein, 4e-54	GO:0006810 Transport
AM1159	SDQ039_E07	1	Auxin efflux carrier family protein, 5e-60	GO:0006810 Transport
AM0053	SDQ051_A04	3	Vacuolar processing enzyme 2, 1e-70	GO:0006810 Transport
AM0058	SDQ002_A07	1	Peroxisomal copper-containing amine oxidase, 1e-144	GO:0006810 Transport
AM0059	SDQ002_A09	1	Sugar transporter family protein, 5e-86	GO:0006810 Transport
AM0091	SDQ002_G06	1	Oligopeptide transporter,YSL6 (YELLOW STRIPE LIKE 6), 1e-127	GO:0006810 Transport
AM0094	SDQ003_A04	7	Aquaporin protein PIP1, 1e-128	GO:0006810 Transport
AM0131	SDQ003_G06	1	Aquaporin 2, 2e-94	GO:0006810 Transport
AM0577	SDQ017_G06	1	Putative aquaporin, 1e-122	GO:0006810 Transport
AM0186	SDQ005_C03	1	Protein transport protein sec61 gamma subunit, 8e-21	GO:0006810 Transport
AM1565	SDQ061_G07	1	Putative potassium channel regulatory factor, 5e-97	GO:0006810 Transport
AM0213	SDQ006_A04	1	Voltage-gated potassium channel, 4e-61	GO:0006810 Transport
AM0294	SDQ008_D11	1	Putative ABC-transporter-like protein, 1e-87	GO:0006810 Transport
AM0542	SDQ016_F03	1	ATNAP9 (Non-intrinsic ABC protein 9), 1e-108	GO:0006810 Transport
AM1248	SDQ044_B03	1	ABC1 family protein, 3e-37	GO:0006810 Transport
AM1413	SDQ053_G09	1	ATP-binding cassette transporter AtABCA1, 4e-58	GO:0006810 Transport
AM0043	G10-T7P	2	Vacuolar membrane ATPase subunit c, 1e-80	GO:0006810 Transport
AM0785	SDQ023_H07	1	Vacuolar (H+)-ATPase G subunit; KH, prokaryotic type, 2e-32	GO:0006810 Transport
AM0817	SDQ025_C01	1	P-type H+-ATPase, 1e-65	GO:0006810 Transport
AM0443	SDQ013_C11	1	Vacuolar H(+)-ATPase subunit-like protein, 1e-116	GO:0006810 Transport
AM0753	SDQ022_F11	2	Delta-tonoplast intrinsic protein, 1e-94	GO:0006810 Transport
AM0332	SDQ009_F11	1	Integral membrane protein, 3e-38	GO:0006810 Transport
AM1475	SDQ057_A11	1	Transmembrane protein, 1e-60	GO:0006810 Transport
AM0460	SDQ014_A02	2	Plasma membrane intrinsic protein, 1e-111	GO:0006810 Transport
AM0476	SDQ019_C10	8	ADP-ribosylation factorref, 1e-80	GO:0006810 Transport
AM1244	SDQ043_H07	2	ADP-ribosylation factor, 4e-99	GO:0006810 Transport
AM0060	SDQ002_A11	1	ATARLA1C(ADP-ribosylation factor-like A1C), 4e-95	GO:0006810 Transport
AM0500	SDQ015_E03	1	Acyl-CoA oxidase, 1e-129	GO:0006810 Transport
AM0559	SDQ017_B09	1	Sugar transporter family protein, 5e-50	GO:0006810 Transport
AM0578	SDQ017_G10	1	Transporter-like protein, 6e-88	GO:0006810 Transport
AM0628	SDQ036_E03	4	Acyl-CoA-binding protein，4e-41	GO:0006810 Transport
AM0644	SDQ019_H09	1	Arf1_5/ArfA-family small GTPase, 4e-89	GO:0006810 Transport
AM0798	SDQ046_G05	2	Putative lipid transfer protein GPI-anchored, 1e-42	GO:0006810 Transport
AM0839	SDQ025_H10	6	Lipid transfer protein precursor, 1e-43	GO:0006810 Transport
AM1454	SDQ056_B03	1	LTP family protein protease inhibitor/seed storage, 9e-45	GO:0006810 Transport
AM1372	SDQ050_H11	1	Lipid transfer protein (LTP) family protein, 9e-32	GO:0006810 Transport
AM0918	SDQ031_B03	2	NLTP3_PRUDU Non-specific lipid-transfer protein 3 precursor (LTP 3), 6e-32	GO:0006810 Transport
AM0854	SDQ026_D11	1	GLTP1 (GLYCOLIPID TRANSFER PROTEIN 1), 2e-32	GO:0006810 Transport
AM0244	SDQ061_F01	70	Lipid transfer protein-like protein, 3e-40	GO:0006810 Transport
AM0286	SDQ036_F07	7	Lipid transfer protein-like protein, 5e-31	GO:0006810 Transport
AM0920	SDQ028_H09	1	Multidrug resistance-associated protein 14 (Glutathione S-conjugate-transporting ATPase 14), 2e-86	GO:0006810 Transport
AM0939	SDQ029_H09	1	Senescence-associated nodulin 1A, 1e-102	GO:0006810 Transport
AM1013	SDQ033_E10	1	Phosphate transporter 5, 1e-111	GO:0006810 Transport
AM1079	SDQ036_C04	1	Metal transporter family protein, 1e-21	GO:0006810 Transport
AM1108	SDQ037_F09	1	Proton-dependent oligopeptide transport (POT) family protein, 8e-32	GO:0006810 Transport
AM1182	SDQ040_F01	1	Integral membrane family protein, 1e-58	GO:0006810 Transport
AM0971	SDQ059_E02	3	Vacuolar H+-pumping ATPase 16 kDa subunit c isoform 4, 1e-35	GO:0006810 Transport
AM1198	SDQ041_B10	1	Vacuolar ATPase subunit B, 7e-80	GO:0006810 Transport
AM1523	SDQ059_E08	1	H+-transporting two-sector ATPase, C (AC39) subunit, 1e-18	GO:0006810 Transport
AM1551	SDQ061_A08	1	Vacuolar ATPase subunit E, 2e-69	GO:0006810 Transport
AM1311	SDQ048_A07	1	CAT2 (CATIONIC AMINO ACID TRANSPORTER 2), 1e-46	GO:0006810 Transport
AM0894	SDQ027_H02	1	Transport protein particle component Bet3p-like protein, 4e-86	GO:0006810 Transport
AM1336	SDQ049_D07	1	Proton-dependent oligopeptide transport (POT) family protein, 1e-92	GO:0006810 Transport
AM1359	SDQ050_B04	1	Nucleotide-sugar transporter, 2e-60	GO:0006810 Transport
AM1421	SDQ054_D10	1	Nitrate transporter, 1e-82	GO:0006810 Transport
AM1428	SDQ054_G12	1	Putative ammonium transporter AMT1, 6e-72	GO:0006810 Transport
AM1518	SDQ059_B05	1	Amino acid transporter family protein, 6e-19	GO:0006810 Transport
AM1535	SDQ060_C02	1	UDP-glucuronate 4-epimerase 5 (UDP-glucuronic acid epimerase 5), 3e-43	GO:0006811 Transport
AM1575	SDQ062_B12	1	Putative acyl-CoA oxidase ACX3, 5e-54	GO:0006812 Transport
AM1040	SDQ034_D05	1	Aquaporin 2, 1e-21	GO:0006813 Transport
AM0026	D10-T7P	1	Desiccation protective protein LEA5, 1e-23	GO:0006950 Response to stress
AM0040	F5-T7P	1	Universal stress protein (USP) family protein, 5e-27	GO:0006950 Response to stress
AM0045	G6-T7P	1	Lactoylglutathione lyase family protein / glyoxalase I family protein, 2e-29	GO:0006950 Response to stress
AM0047	G9-T7P	1	Low temperature and salt responsive protein LTI6A, 3e-12	GO:0006950 Response to stress
AM0054	SDQ023_G09	4	CBS domain-containing protein, 4e-85	GO:0006950 Response to stress
AM0071	SDQ046_B03	10	Indole-3-acetic acid induced protein ARG-2 homolog, 9e-25	GO:0006950 Response to stress
AM0074	SDQ017_H12	13	HEV1.2; hevein, 1e-90	GO:0006950 Response to stress
AM0076	SDQ024_C02	2	Glutathione S-transferase GST 15, 3e-84	GO:0006950 Response to stress
AM0098	SDQ003_A12	3	Putative extracellular dermal glycoprotein, 5e-94	GO:0006950 Response to stress
AM0118	SDQ033_C04	2	Dehydrin, 1e-14	GO:0006950 Response to stress
AM0130	SDQ003_G05	1	Leucine Rich Repeat family protein, 3e-90	GO:0006950 Response to stress
AM0141	SDQ004_A04	1	EDGP precursor/extracellular dermal glycoprotein,3e-83	GO:0006950 Response to stress
AM0178	SDQ017_F04	8	Al(aluminum)-induced protein, 1e-102	GO:0006950 Response to stress
AM0182	SDQ005_A12	1	Lactoylglutathione lyase family protein/glyoxalase I family protein, 1e-72	GO:0006950 Response to stress
AM0212	SDQ006_A03	1	14-3-3 protein homolog, 1e-117	GO:0006950 Response to stress
AM0230	SDQ006_E04	3	14-3-3 protein, 1e-120	GO:0006950 Response to stress
AM0237	SDQ013_H09	3	Pyridoxine biosynthesis protein, 1e-125	GO:0006950 Response to stress
AM0370	SDQ011_B05	5	2,4-D inducible glutathione S-transferase, 1e-100	GO:0006950 Response to stress
AM0399	SDQ012_A04	2	Temperature-induced lipocalin, 9e-93	GO:0006950 Response to stress
AM0453	SDQ013_H01	4	CDSP32 protein (Chloroplast Drought-induced Stress Protein of 32kDa), 2e-74	GO:0006950 Response to stress
AM0567	SDQ017_E01	1	Glutathione S-transferase GST 7, 2e-94	GO:0006950 Response to stress
AM0581	SDQ017_H05	3	Dehydration-responsive protein RD22, 4e-98	GO:0006950 Response to stress
AM0592	SDQ018_B08	1	Lesion inducing protein-related, 4e-44	GO:0006950 Response to stress
AM0603	SDQ018_E04	1	Glutathione S-transferase GST 22, 1e-108	GO:0006950 Response to stress
AM0699	SDQ021_D04	1	Iron-stress related protein, 5e-27	GO:0006950 Response to stress
AM0751	SDQ022_F04	1	Light stress-responsive one-helix protein-like, 8e-26	GO:0006950 Response to stress
AM0802	SDQ028_A04	3	CBS, 1e-28	GO:0006950 Response to stress
AM0804	SDQ059_B11	3	Cold-induced PsAD2-like protein, 1e-17	GO:0006950 Response to stress
AM0843	SDQ026_B04	4	Cold-regulated LTCOR12, 1e-29	GO:0006950 Response to stress
AM0906	SDQ034_G09	2	Dehydrin, 3e-20	GO:0006950 Response to stress
AM0913	SDQ049_C03	4	Dehydrin, 1e-13	GO:0006950 Response to stress
AM0946	SDQ030_C11	1	Lactoylglutathione lyase, putative/glyoxalase I, 1e-100	GO:0006950 Response to stress
AM0968	SDQ031_D04	1	Lactoylglutathione lyase family protein/glyoxalase I family, 2e-52	GO:0006950 Response to stress
AM0992	SDQ044_E10	4	SEP1 (STRESS ENHANCED PROTEIN 1), 1e-17	GO:0006950 Response to stress
AM0995	SDQ032_F06	1	ATGLX1(GLYOXALASE I HOMOLOG);lactoylglutathione lyase, 2e-85	GO:0006950 Response to stress
AM1011	SDQ033_D12	1	ATGLX1 (GLYOXALASE I HOMOLOG); lactoylglutathione lyase, 7e-87	GO:0006950 Response to stress
AM1024	SDQ042_H09	4	Universal stress protein (USP) family protein, 4e-74	GO:0006950 Response to stress
AM1060	SDQ035_D01	3	Submergence induced protein 2A, 1e-86	GO:0006950 Response to stress
AM1069	SDQ035_G01	1	Peroxisomal betaine-aldehyde dehydrogenase, 2e-69	GO:0006950 Response to stress
AM1074	SDQ058_D01	2	DEHYDRATION-INDUCED 19 homolog 3 (AtDi19-3), 6e-57	GO:0006950 Response to stress
AM1084	SDQ053_G11	3	SEP1(STRESS ENHANCED PROTEIN 1), 4e-23	GO:0006950 Response to stress
AM1176	SDQ040_D07	1	Thaumatine-like protein, 8e-90	GO:0006950 Response to stress
AM1189	SDQ040_H01	1	14-3-3-like protein D, 1e-104	GO:0006950 Response to stress
AM1193	SDQ041_A06	1	14-3-3-like protein, 6e-77	GO:0006950 Response to stress
AM1195	SDQ041_B03	3	Dehydration-responsive protein RD22, 1e-75	GO:0006950 Response to stress
AM1238	SDQ043_E07	1	ERD3 (EARLY-RESPONSIVE TO DEHYDRATION 3), 4e-65	GO:0006950 Response to stress
AM1259	SDQ051_C09	1	COR413-PM1 (cold regulated 413 plasma membrane 1), 6e-52	GO:0006950 Response to stress
AM1261	SDQ044_F10	1	RD2 (RESPONSIVE TO DESSICATION 2), 6e-65	GO:0006950 Response to stress
AM1295	SDQ046_H10	1	Ozone-responsive stress-related protein, 5e-31	GO:0006950 Response to stress
AM1340	SDQ057_E07	2	Cold acclimation responsive protein BudCAR5, 4e-23	GO:0006950 Response to stress
AM1365	SDQ050_E06	1	24 kDa seed maturation protein-like protein, 7e-53	GO:0006950 Response to stress
AM1366	SDQ050_E10	1	Harpin-induced protein-related, 5e-42	GO:0006950 Response to stress
AM1436	SDQ055_B11	1	LEA14_SOYBN Desiccation protectant protein Lea14 homolog, 1e-67	GO:0006950 Response to stress
AM1443	SDQ055_F02	1	Lea protein, 2e-27	GO:0006950 Response to stress
AM1455	SDQ056_B04	1	Glutathione S-transferase, 8e-64	GO:0006950 Response to stress
AM1501	SDQ058_D12	1	Putative phi-1-like phosphate-induced protein, 2e-69	GO:0006950 Response to stress
AM1503	SDQ058_E04	1	Universal stress protein (USP) family protein, 5e-64	GO:0006950 Response to stress					Cell rescue, defense,cell death & ageing Stress response
AM1507	SDQ058_F05	1	Salt tolerant protein, 5e-46	GO:0006950 Response to stress
AM1508	SDQ058_F06	1	COR314-TM2 (cold regulated 314 thylakoid membrane 2), 1e-34	GO:0006950 Response to stress
AM1517	SDQ059_B04	1	HVA22-like protein i-like, 8e-30	GO:0006950 Response to stress
AM1538	SDQ060_C05	1	Late embryogenesis abundant protein, 1e-24	GO:0006950 Response to stress
AM0099	SDQ035_H01	2	Disease resistance-responsive family protein, 1e-42	GO:0006952 Defense response
AM0146	SDQ012_C02	3	Disease resistance response protein, 5e-23	GO:0006952 Defense response
AM0242	SDQ039_G09	3	Cysteine proteinase inhibitor (Cystatin), 5e-40	GO:0006952 Defense response
AM0333	SDQ063_F11	2	Protease inhibitor/defensin, 6e-23	GO:0006952 Defense response
AM0535	SDQ037_D03	9	Xyloglucan-specific fungal endoglucanase inhibitor protein, 2e-72	GO:0006952 Defense response
AM0575	SDQ018_F10	3	Trypsin inhibitor p20, 1e-48	GO:0006952 Defense response
AM0596	SDQ024_D04	11	Cysteine proteinase inhibitor, 4e-34	GO:0006952 Defense response
AM0600	SDQ018_D03	1	EBP1, 1e-119	GO:0006952 Defense response
AM0626	SDQ019_B10	1	Protein disulfide-isomerase precursor (PDI), 1e-49	GO:0006952 Defense response
AM0739	SDQ022_D05	2	Wound-induced protein WIN1 precursor, 1e-55	GO:0006952 Defense response
AM0792	SDQ024_B06	1	WD-40 repeat family protein, 1e-119	GO:0006952 Defense response
AM0808	SDQ026_A08	2	Disease resistance-responsive family protein, 2e-30	GO:0006952 Defense response
AM1029	SDQ034_A10	1	PDF1.2b (plant defensin 1.2b) , 6e-04	GO:0006952 Defense response
AM1030	SDQ034_A12	1	Pathogen-inducible trypsin-inhibitor-like protein, 2e-47	GO:0006952 Defense response
AM1032	SDQ034_B06	1	TIR-NBS-LRR type disease resistance protein, 2e-17	GO:0006952 Defense response
AM1306	SDQ047_G07	1	Wound-induced protein WI12, 3e-28	GO:0006952 Defense response
AM1333	SDQ049_B09	1	Class Ib chitinase, 1e-126	GO:0006952 Defense response
AM1334	SDQ049_B10	1	Chitin-inducible gibberellin-responsive protein 1, 1e-100	GO:0006952 Defense response
AM1378	SDQ051_B11	1	NDR1 (NON RACE-SPECIFIC DISEASE RESISTANCE 1), 4e-36	GO:0006952 Defense response
AM0410	SDQ054_E10	5	LlPR10.1C, 3e-55	GO:0006950 Response to stress
AM1562	SDQ061_F05	1	Acidic endochitinase precursor, 1e-101	GO:0006952 Defense response
AM0012	B2-T7P	1	Putative transmembrane receptor, 5e-56	GO:0007165 Signal transduction
AM0087	SDQ002_G02	1	Protein kinase MK5, 2e-74	GO:0007165 Signal transduction
AM0103	SDQ040_A08	2	Inositol phosphatase-like protein, 1e-36	GO:0007165 Signal transduction
AM0113	SDQ003_D07	1	Leucine-rich repeat transmembrane protein kinase, 1e-105	GO:0007165 Signal transduction
AM0151	SDQ004_B10	1	Protein phosphatase-2C, 2e-63	GO:0007165 Signal transduction
AM0154	SDQ004_C04	1	Calcium dependent protein kinase, 1e-124	GO:0007165 Signal transduction
AM0226	SDQ042_E12	2	Ca2+-binding protein, 9e-50	GO:0007165 Signal transduction
AM0232	SDQ006_E07	1	Calmodulin binding, 4e-90	GO:0007165 Signal transduction
AM0239	SDQ006_F05	1	Ankyrin, 1e-134	GO:0007165 Signal transduction
AM0245	SDQ006_G06	2	SOS2-like protein kinase, 2e-83	GO:0007165 Signal transduction
AM0248	SDQ006_G12	1	Type 5 serine/threonine phosphatase 55 kDa isoform, 5e-80	GO:0007165 Signal transduction
AM0273	SDQ007_G05	1	Phosphatidylinositol 3- and 4-kinase family protein/ubiquitin family protein, 2e-25	GO:0007165 Signal transduction
AM0287	SDQ014_F09	2	Calmodulin (CaM), 4e-79	GO:0007165 Signal transduction
AM0352	SDQ012_A05	11	Calmodulin, 4e-79	GO:0007165 Signal transduction
AM0368	SDQ011_B02	1	Zinc-binding protein, 1e-61	GO:0007165 Signal transduction
AM0382	SDQ011_D08	1	GTP-binding protein, 1e-128	GO:0007165 Signal transduction
AM0427	SDQ012_G10	1	Pti1 kinase-like protein, 1e-136	GO:0007165 Signal transduction
AM0430	SDQ012_H02	1	Calcium-binding pollen allergen, 2e-11	GO:0007165 Signal transduction
AM0442	SDQ013_C10	1	Putative protein kinase, 2e-38	GO:0007165 Signal transduction
AM0463	SDQ014_B04	1	Calcium-dependent protein kinase CDPK1444, 7e-36	GO:0007165 Signal transduction
AM0483	SDQ014_H11	1	Pti1 kinase-like protein, 2e-20	GO:0007165 Signal transduction
AM0555	SDQ017_A09	1	PP7 (protein phosphatase 7), 2e-69	GO:0007165 Signal transduction
AM0565	SDQ017_D10	2	Putative calmodulin-related protein, 1e-53	GO:0007165 Signal transduction
AM0631	SDQ025_A05	3	GTP-binding signal recognition particle SRP54, G-domain, 2e-96	GO:0007165 Signal transduction
AM0646	SDQ020_A07	1	Protein kinase, 1e-58	GO:0007165 Signal transduction
AM0675	SDQ020_G09	1	Serine/threonine protein kinase, 1e-44	GO:0007165 Signal transduction
AM0684	SDQ021_A03	2	RAB2A,GTP binding, 1e-100	GO:0007165 Signal transduction
AM0693	SDQ021_B12	1	Protein phosphatase 2C, 6e-49	GO:0007165 Signal transduction
AM0714	SDQ021_G03	1	Flag-tagged protein kinase domain of putative mitogen-activated protein kinase kinase kinase, 5e-41	GO:0007165 Signal transduction
AM0776	SDQ023_E07	1	Calcium ion binding, 3e-34	GO:0007165 Signal transduction
AM0790	SDQ041_G05	7	RAB1D GTP binding, 2e-67	GO:0007165 Signal transduction
AM0794	SDQ024_B11	1	NN mitogen-activated protein kinase, 2e-20	GO:0007165 Signal transduction
AM0812	SDQ025_A07	1	Protein phosphatase 2C-like, 1e-100	GO:0007165 Signal transduction
AM0823	SDQ025_D09	1	Signal recognition particle 19 kDa protein (SRP19), 7e-42	GO:0007165 Signal transduction
AM0887	SDQ027_F07	1	Calcium-binding EF hand family protein, 3e-17	GO:0007165 Signal transduction
AM0951	SDQ030_E04	3	Extracellular Ca2+ sensing receptor, 1e-123	GO:0007165 Signal transduction
AM0959	SDQ030_H11	1	Protein phosphatase 2C family protein, 2e-76	GO:0007165 Signal transduction
AM0975	SDQ031_H01	1	GTP-binding protein(RAB1Y), 8e-83	GO:0007165 Signal transduction
AM1008	SDQ033_C05	1	Calcium binding protein, 6e-50	GO:0007165 Signal transduction
AM1050	SDQ034_H12	1	RAB1Y, 7e-93	GO:0007165 Signal transduction
AM1128	SDQ038_E01	1	Ankyrin, 7e-28	GO:0007165 Signal transduction
AM1166	SDQ039_G04	1	Putative ankyrin-repeat protein, 6e-77	GO:0007165 Signal transduction
AM1171	SDQ040_C02	1	RAB1C, 5e-90	GO:0007165 Signal transduction
AM1214	SDQ042_D09	1	Protein kinase, 3e-70	GO:0007165 Signal transduction
AM1225	SDQ043_A04	1	Shaggy related protein kinase ASK-GAMMA, 2e-96	GO:0007165 Signal transduction
AM1321	SDQ048_D07	1	Signal recognition particle receptor protein, 1e-88	GO:0007165 Signal transduction
AM1361	SDQ050_B11	1	Ethylene signaling protein, 3e-23	GO:0007165 Signal transduction
AM1374	SDQ051_A07	1	Receptor-like protein kinase 2, 7e-50	GO:0007165 Signal transduction
AM1407	SDQ053_E10	1	Casein kinase I-like, 4e-34	GO:0007165 Signal transduction
AM1493	SDQ057_H09	1	ATP binding / protein kinase, 3e-27	GO:0007165 Signal transduction
AM1534	SDQ060_B06	1	Protein kinase family protein, 2e-78	GO:0007165 Signal transduction
AM1548	SDQ060_H05	1	Putative casein kinase, 4e-24	GO:0007165 Signal transduction
AM1555	SDQ061_B09	1	Protein kinase family protein, 1e-128	GO:0007165 Signal transduction
AM1599	SDQ063_G12	1	Acid phosphatase, 8e-87	GO:0007165 Signal transduction
AM0017	SDQ003_F02	66	Chlorophyll a/b-binding protein, 1e-105	GO:0015979 Photosynthesis
AM0022	SDQ003_E07	156	Chlorophyll a/b binding protein type II, 1e-139	GO:0015979 Photosynthesis
AM0042	SDQ015_H02	28	Ribulose-1,5-bisphosphate carboxylase/oxygenase activase alpha 2, 1e-122	GO:0015979 Photosynthesis
AM0057	SDQ002_A06	8	Peroxisomal glycolate oxidase, 1e-126	GO:0015979 Photosynthesis
AM0084	SDQ002_F11	265	Chlorophyll a/b binding protein, 1e-116	GO:0015979 Photosynthesis
AM0106	SDQ011_D01	14	Chloroplast chlorophyll-a/b binding protein, 1e-125	GO:0015979 Photosynthesis
AM0128	SDQ050_H09	142	Plastocyanin, 3e-53	GO:0015979 Photosynthesis
AM0135	SDQ024_H11	5	Chlorophyll a-b binding protein P4, 1e-123	GO:0015979 Photosynthesis
AM0222	SDQ006_C04	2	Ribulose-1,5-bisphosphate carboxylase/oxygenase activase, 3e-57	GO:0015979 Photosynthesis
AM0303	SDQ064_A04	8	Putative early light induced protein, 4e-78	GO:0015979 Photosynthesis
AM0320	SDQ009_B11	12	Putative photosystem II core complex proteins psbY, 7e-15	GO:0015979 Photosynthesis
AM0356	SDQ010_F06	1	Chlorophyll a-b binding protein 3, 1e-100	GO:0015979 Photosynthesis
AM0434	SDQ012_H09	1	Ribulose-1,5-bisphosphate carboxylase/oxygenase activase 1, 1e-103	GO:0015979 Photosynthesis
AM0506	SDQ015_G01	1	Plastocyanin-like domain-containing protein，2e-15	GO:0015979 Photosynthesis
AM0709	SDQ038_E05	16	Chlorophyll a/b binding protein CP29, 1e-102	GO:0015979 Photosynthesis
AM0845	SDQ050_A12	7	Plastocyanin, 3e-56	GO:0015979 Photosynthesis
AM1272	SDQ045_C06	1	CIA2 (CHLOROPLAST IMPORT APPARATUS 2), 3e-20	GO:0015979 Photosynthesis
AM1288	SDQ051_B03	4	Chlorophyll a-b binding protein 7, 1e-114	GO:0015979 Photosynthesis
AM1358	SDQ057_D04	2	Chlorophyll a/b-binding protein CP24 precursor, 1e-124	GO:0015979 Photosynthesis
AM0143	SDQ004_A08	2	Isoflavone reductase homolog 2, 1e-104	GO:0019748 Secondary metabolism
AM0225	SDQ006_C08	7	Cinnamoyl-CoA reductase, 1e-106	GO:0019748 Secondary metabolism
AM0962	SDQ031_B07	1	Cinnamyl alcohol dehydrogenase, 1e-75	GO:0019748 Secondary metabolism
AM1174	SDQ040_D04	1	Putative cinnamyl alcohol dehydrogenase, 2e-88	GO:0019748 Secondary metabolism
AM0304	SDQ008_F10	5	S-adenosylmethionine synthetase, e-131	GO:0019748 Secondary metabolism
AM0346	SDQ010_B07	4	S-adenosylmethionine synthetase, 1e-120	GO:0019748 Secondary metabolism
AM0408	SDQ029_A03	13	Invertase/pectin methylesterase inhibitor family protein, 8e-48	GO:0019748 Secondary metabolism
AM0647	SDQ020_A12	3	Ripening related protein, 3e-55	GO:0019748 Secondary metabolism
AM0827	SDQ025_F03	1	S-adenosylmethionine decarboxylase, 4e-53	GO:0019748 Secondary metabolism
AM1001	SDQ032_H07	1	Ripening related protein, 3e-62	GO:0019748 Secondary metabolism
AM1252	SDQ047_G04	3	Putative chalcone isomerase 4, 6e-80	GO:0019748 Secondary metabolism
AM1284	SDQ046_C08	1	Chalcone-flavonone isomerase 1A, 4e-83	GO:0019748 Secondary metabolism
AM1345	SDQ049_G04	1	Putative ripening regulated protein, 3e-43	GO:0019748 Secondary metabolism
AM1582	SDQ062_E10	1	Anthocyanidin 3-O-glucosyltransferase, 6e-32	GO:0019748 Secondary metabolism
AM0170	SDQ004_F03	1	Hydrolase, 4e-86	GO:0044237 Cellular metabolism
AM0262	SDQ007_E04	2	Actin depolymerizing factor, 1e-65	GO:0044237 Cellular metabolism
AM1568	SDQ062_A01	1	Actin depolymerizing factor-like protein, 8e-68	GO:0044237 Cellular metabolism
AM0925	SDQ029_B03	1	Alpha-tubulin, 1e-124	GO:0044237 Cellular metabolism
AM0811	SDQ025_A06	1	Auxin-responsive family protein, 2e-26	GO:0044237 Cellular metabolism
AM1052	SDQ035_A04	1	Cyclin-like F-box; F-box protein interaction domain, 1e-37	GO:0044237 Cellular metabolism
AM0915	SDQ028_F09	1	Dynamin-related protein 1C, putative, 2e-50	GO:0044237 Cellular metabolism
AM0979	SDQ032_A08	1	Fiber protein Fb11, 7e-20	GO:0044237 Cellular metabolism
AM1519	SDQ059_C07	1	H1 histone, 7e-24	GO:0044237 Cellular metabolism
AM0980	SDQ032_A09	1	Histone H2A, 2e-37	GO:0044237 Cellular metabolism
AM1364	SDQ050_D06	1	Hydrolase, alpha/beta fold family protein, 3e-52	GO:0044237 Cellular metabolism
AM1037	SDQ034_C06	1	Hydrolase, alpha/beta fold family protein, 5e-44	GO:0044237 Cellular metabolism
AM0970	SDQ031_E06	1	Hydrolase, alpha/beta fold family protein, 1e-93	GO:0044237 Cellular metabolism
AM0314	SDQ009_A05	1	Hydrolase, alpha/beta fold family protein, 6e-77	GO:0044237 Cellular metabolism
AM0272	SDQ007_F12	9	Profilin, 2e-57	GO:0044237 Cellular metabolism
AM0750	SDQ022_F02	1	Proline-rich family protein, 4e-76	GO:0044237 Cellular metabolism
AM0298	SDQ008_E08	3	Putative small nuclear ribonucleoprotein polypeptide E, 7e-39	GO:0044237 Cellular metabolism
AM1078	SDQ036_B09	1	Putative ubiquitin-conjugating enzyme, 3e-87	GO:0044237 Cellular metabolism
AM0840	SDQ026_A02	1	RNA helicase, 2e-68	GO:0044237 Cellular metabolism
AM1536	SDQ060_C03	1	RSZp22 splicing factor, 3e-36	GO:0044237 Cellular metabolism
AM1594	SDQ063_E02	1	RUB1 conjugating enzyme, 1e-72	GO:0044237 Cellular metabolism
AM1401	SDQ053_C05	1	Small nuclear ribonucleoprotein, 2e-39	GO:0044237 Cellular metabolism
AM0983	SDQ032_B05	1	Speract/scavenger receptor, 8e-30	GO:0044237 Cellular metabolism
AM1598	SDQ063_G07	1	Splicing factor, 1e-83	GO:0044237 Cellular metabolism
AM1537	SDQ060_C04	1	Splicing factor-like protein, 1e-75	GO:0044237 Cellular metabolism
AM0848	SDQ026_C12	1	UBC34 (ubiquitin-conjugating enzyme 32), 2e-56	GO:0044237 Cellular metabolism
AM0793	SDQ024_B10	1	Ubiquitin fusion protein, 4e-67	GO:0044237 Cellular metabolism
AM0687	SDQ021_A12	1	Ubiquitin, 1e-104	GO:0044237 Cellular metabolism
AM0659	SDQ046_H08	4	Ubiquitin-conjugating enzyme UBC2, 3e-80	GO:0044237 Cellular metabolism
AM0830	SDQ025_F11	2	Ubiquitin-conjugating enzyme，4e-47	GO:0044237 Cellular metabolism
AM1065	SDQ035_E11	1	Ubiquitin-like protein, 1e-34	GO:0044237 Cellular metabolism
AM0278	SDQ007_H06	1	Expansin-like B1 precursor, 2e-69	GO:0044237 Cellular metabolism
AM0568	SDQ017_E05	1	Actin, 1e-146	GO:0044237 Cellular metabolism
AM0604	SDQ018_E07	2	Auxin-induced protein 22B, 2e-73	GO:0044237 Cellular metabolism
AM0761	SDQ022_H07	1	ATCSLE1(Cellulose synthase-like E1), 4e-58	GO:0044237 Cellular metabolism
AM1476	SDQ057_A12	1	Cellulose synthase, 1e-106	GO:0044237 Cellular metabolism
AM1470	SDQ057_A01	1	Cellulose synthase-like protein CslE, 3e-22	GO:0044237 Cellular metabolism
AM1328	SDQ048_G10	1	Cytosolic phosphoglycerate kinase 1, 5e-88	GO:0044237 Cellular metabolism
AM0329	SDQ009_E06	1	EF2_BETVU Elongation factor 2 (EF-2), 1e-130	GO:0044237 Cellular metabolism
AM1569	SDQ062_A06	1	F-box family protein/sp|Q9FZ70|FDL1_ARATH F-box/FBD/LRR-repeat protein At1g13570, 7e-79	GO:0044237 Cellular metabolism
AM0177	SDQ004_H05	1	F-box family protein, 8e-79	GO:0044237 Cellular metabolism
AM1444	SDQ055_F04	1	HMGL_SOYBN HMG1/2-like protein, 3e-26	GO:0044237 Cellular metabolism
AM1371	SDQ050_H06	1	Hydrolase, alpha/beta fold family protein, 8e-52	GO:0044237 Cellular metabolism
AM1499	SDQ058_C10	1	Adenylate kinase B (ATP-AMP transphosphorylase), 1e-127	GO:0044237 Cellular metabolism
AM0246	SDQ006_G08	1	Probable adenylate kinase 2, 1e-67	GO:0044237 Cellular metabolism
AM1219	SDQ042_E09	1	Microtubule-associated protein, 4e-24	GO:0044237 Cellular metabolism
AM1257	SDQ060_H04	3	Nucleoside diphosphate kinase I, 6e-77	GO:0044237 Cellular metabolism
AM0259	SDQ007_C09	1	Phosphoglycerate kinase, 1e-129	GO:0044237 Cellular metabolism
AM0191	SDQ033_A12	2	Proline-rich protein, 2e-37	GO:0044237 Cellular metabolism
AM0654	SDQ035_H09	6	Thiamin biosynthetic enzyme, 1e-97	GO:0044237 Cellular metabolism
AM0736	SDQ022_C05	3	Triosephosphate isomerase, 1e-98	GO:0044237 Cellular metabolism
AM1098	SDQ058_B09	2	Ubiquitin-conjugating enzyme E2-17 kDa, 6e-82	GO:0044237 Cellular metabolism
AM1440	SDQ055_D07	1	Ubiquitin carrier protein 4, 2e-79	GO:0044237 Cellular metabolism
AM1303	SDQ047_E05	1	Ubiquitin fusion protein, 3e-45	GO:0044237 Cellular metabolism
AM0364	SDQ024_C10	2	Ubiquitin-conjugating enzyme 1, 5e-83	GO:0044237 Cellular metabolism
AM0976	SDQ031_H05	1	Ubiquitin-conjugating enzyme E2-17 kD 10, 1e-80	GO:0044237 Cellular metabolism
AM1495	SDQ058_A01	1	Ubiquitin-conjugating enzyme family protein-like protein, 4e-57	GO:0044237 Cellular metabolism
AM0069	SDQ002_C07	5	Cysteine protease, 1e-101	GO:0006508 Proteolysis and peptidolysis
AM0310	SDQ008_H03	1	Lysine ketoglutarate reductase trans-splicing related 1, 2e-13	GO:0006508 Proteolysis and peptidolysis
AM0331	SDQ009_E10	2	Cathepsin B-like cysteine protease, 1e-110	GO:0006508 Proteolysis and peptidolysis
AM0343	SDQ010_A10	1	ATP-dependent Clp protease proteolytic subunit-related protein 3,chloroplast precursor (ClpR3) (nClpP8), 4e-92	GO:0006508 Proteolysis and peptidolysis
AM0403	SDQ012_B10	1	ATP-dependent Clp protease ATP-binding subunit clpC homolog, 3e-90	GO:0006508 Proteolysis and peptidolysis
AM0440	SDQ013_C07	1	Cysteine protease Cp3, 1e-113	GO:0006508 Proteolysis and peptidolysis
AM0759	SDQ022_G11	1	ATGGH1; gamma-glutamyl hydrolase, 8e-63	GO:0006508 Proteolysis and peptidolysis
AM1087	SDQ036_F04	1	CLPP4 (Clp protease proteolytic subunit 4), 4e-40	GO:0006508 Proteolysis and peptidolysis
AM1204	SDQ041_E06	1	ATP-dependent Clp protease ATP-binding subunit clpC homolog, 3e-23	GO:0006508 Proteolysis and peptidolysis
AM1270	SDQ045_B09	1	CLPR2 (Clp protease proteolytic subunit 2), 2e-75	GO:0006508 Proteolysis and peptidolysis
AM1376	SDQ051_B08	1	Thiol protease isoform B/ cysteine proteinase CP2, 7e-69	GO:0006508 Proteolysis and peptidolysis
AM0431	SDQ022_B02	2	RNA recognition motif (RRM)-containing protein, 7e-36	GO:0003723 RNA binding
AM0548	SDQ016_G07	1	RNA recognition motif (RRM)-containing protein, 1e-22	GO:0003723 RNA binding
AM0863	SDQ026_H05	1	RNA recognition motif (RRM)-containing protein，3e-17	GO:0003723 RNA binding
AM1122	SDQ038_C07	1	Glycine-rich RNA-binding protein, 6e-47	GO:0003723 RNA binding
AM1165	SDQ043_C07	9	Glycine-rich RNA-binding protein, 4e-35	GO:0003723 RNA binding
AM0396	SDQ011_H12	1	IF4A3_NICPL Eukaryotic translation initiation factor 4A-3, 9e-87	GO:0006412 Protein biosynthesis
AM0501	SDQ015_E04	7	Eukaryotic translation initiation factor 5A-2 (eIF-5A-2), 1e-83	GO:0006412 Protein biosynthesis
AM0767	SDQ023_B07	1	Ribosomal protein L36, 1e-50	GO:0006412 Protein biosynthesis
AM0778	SDQ023_F03	1	40S ribosomal protein S9 (RPS9C), 8e-85	GO:0006412 Protein biosynthesis
AM0435	SDQ013_A01	6	Glutamine synthetase, 1e-125	Other GO categories
AM0509	SDQ015_G06	3	Nine-cis-epoxycarotenoid dioxygenase4, 1e-104	Other GO categories
AM0588	SDQ018_A12	1	Legumin-like protein, 6e-65	Other GO categories
AM0617	SDQ029_H12	2	Cysteine synthase, 4e-78	Other GO categories
AM0656	SDQ051_D05	3	Putative senescence-associated protein, 7e-33	Other GO categories
AM0770	SDQ038_E03	2	Glutamate decarboxylase, 5e-97	Other GO categories
AM0772	SDQ023_C10	6	Glycine decarboxylase multi-enzyme complex, 4e-74	Other GO categories
AM0833	SDQ025_G10	1	Peptidyl-prolyl cis-trans isomerase, 2e-43	Other GO categories
AM0926	SDQ030_G07	1	Senescence-associated protein, 4e-47	Other GO categories
AM0978	SDQ032_A01	1	Senescence-associated protein, 2e-43	Other GO categories
AM1245	SDQ059_A07	2	Mitochondrial glycine decarboxylase complex H-protein, 2e-73	Other GO categories
AM1450	SDQ055_H12	1	Glutamate decarboxylase, 6e-94	Other GO categories
AM1486	SDQ057_E10	1	Putative imbibition protein, 8e-51	Other GO categories
