# Supplementary material for: Identification of stress-responsive genes in Ammopiptanthus mongolicus using ESTs generated from cold- and drought-stressed seedlings
Source: BMC Plant Biol. 2013 Jun 5;13:88. doi: 10.1186/1471-2229-13-88 (PMC3679971; doi:10.1186/1471-2229-13-88)
Supplement: Additional file 3 — The 120 abiotic stress-responsive genes identified by comparing the stress-responsive EST profiles with the previously reported abiotic stress genes from other organisms collected in Comparative Stress Genes Catalog of GCP and their expression levels in A. mongolicus seedlings under cold and drought conditions validated by quantitative RT-PCR. [file 1471-2229-13-88-S3.xlsx]

## Sheet: Sheet1
Additional file 2. The 120 abiotic stress-responsive genes identified by comparing the stress- responsive EST profiles with the previously reported abiotic stress genes from other organisms collected in Comparative Stress Genes Catalog of GCP and their expression levels in A. mongolicus seedlings under cold and drought conditions validated by quantitatative RT-PCR.
Family	Stress type	Contig	Number of ESTs	Accession	Annotation	E-value	Relative transcription value									P value
							CK	Cold (days)				Drought (days)				Cold (days)				Drought (days)
								1	2	4	8	1	2	3	4	1	2	4	8	1	2	3	4
GF0006 Glutathione S-transferase	Drought	AM1455	1	Q8H8E0	Glutathione S-transferase	8e-64	2.28311	2.13756	1.31431	0.750839	0.208767	1.71877	0.766495	0.80977	0.602616	0.135625	0.0037891	0.00036812	5.25163e-05	0.0109184	2.92894e-05	0.000233914	0.000842778
	Drought	AM0603	1	O80852	Glutathione S-transferase	7e-80	8.11064	6.47375	3.8131	2.79833	1.1	5.72138	4.92374	5.03144	6.57975	0.00686945	0.00108832	0.000739612	6.18358e-05	0.0464107	7.57765e-06	0.0059985	0.0149628
GF0011 Cysteine synthase	Not shown	AM0617	2	Q43317	Cysteine synthase	2e-66	0.384916	0.448415	0.476749	0.485563	0.134269	0.298891	0.364616	0.850615	1.08653	0.372572	0.195237	0.248676	0.0310773	0.265432	0.44301	0.0330407	0.0212802
GF0013 Catalase	ABA, Drought, Salt	AM0025	9	Q9SM65	Catalase	1e-145	169.188	233.555	163.259	133.847	64.9652	751.338	618.106	437.83	279.021	0.0729559	0.343627	0.0458159	0.0034032	0.000899009	0.00625666	0.0119737	0.0133346
GF0019 Beta-amylase	Cold	AM1047	2	Q5F305	Beta-amylase bmy2	1e-92	1.71258	2.22667	2.34112	2.63995	1.54957	5.54797	7.01293	8.29876	6.10551	0.00680334	0.0418005	0.00384362	0.0175122	0.00717035	5.6275e-05	0.000244952	0.00171706
	Cold	AM0598	4	Q5F304	Beta-amylase bmy1	1e-114	16.3004	206.107	264.38	297.589	191.88	188.887	167.018	187.783	165.132	0.00217445	0.000111129	0.000903712	0.00476447	0.00687906	0.00177326	0.00121944	0.000140872
GF0020 NAC protein	Not shown	AM0328	1	Q9C598	ATAF2 protein	2e-45	0.0210583	0.366418	0.881543	0.314674	0.0793067	0.0344733	0.0244914	0.043716	0.0506984	0.00521054	0.0698226	0.00528822	0.0005443	0.00882044	0.214263	0.00100838	0.0738547
GF0027 Isoflavone reductase-like	Not shown	AM0143	2	Q9SDZ0	Isoflavone reductase homolog 2	1e-104	3.58103	5.86933	7.41781	6.18371	8.73563	2.83963	1.91394	1.55084	1.50382	0.00108768	0.000712379	0.000869593	4.81688e-05	0.0389807	0.00142049	0.000895986	0.00113312
GF0037 Sugar transporters	Not shown	AM0559	1	Q8L6Z8	D-xylose-proton symporter-like 1	2e-41
GF0038 Cinnamyl alcohol dehydrogenase	Drought	AM0962	1	A0A1F5	Cinnamyl alcohol dehydrogenase	1e-75
GF0043 Trehalose-6-phosphate synthase	Drought	AM1068	1	Q9LMI0	Trehalose-6-phosphate synthase 7	2e-58	4.73541	5.23462	4.07864	5.97366	5.63544	9.8636	9.23938	8.03124	7.89543	0.119502	0.140524	0.0573502	0.128937	0.0148011	0.00352176	0.0169863	0.00519607
GF0044 9-cis-epoxycarotenoid dioxygenase	Not shown	AM0509	3	Q8LP14	Nine-cis-epoxycarotenoid dioxygenase 4	1e-104	50.1694	57.2257	39.1515	14.9982	1.83312	7.72675	5.33898	4.80964	1.75727	0.219987	0.147309	0.00846799	0.00483143	0.00558086	0.00496128	0.00566767	0.00467964
GF0046 1-D-deoxyxylulose 5-phosphate synthase	Not shown	AM0967	1	Q6EJC9	1-deoxy-D-xylulose 5-phosphate	1e-118	0.674776	0.960361	0.774393	0.961064	0.572341	1.0065	0.982674	1.11184	0.560723	0.010064	0.0467977	0.0122719	0.0407904	0.0307368	0.0106699	0.00395924	0.0568685
GF0050 Amino acid transporter	Not shown	AM1518	1	Q9SVG0	Putative amino acid transport protein	7e-18	7.75737	10.3512	13.8245	8.88317	4.72418	6.21236	8.71448	5.84229	8.26972	0.0192909	0.00886625	0.0981549	0.00875792	0.0310842	0.181198	0.111755	0.315905
GF0051 Phosphate transporter	Not shown	AM1013	1	Q9AVR0	Phosphate transporter pt1	1e-110	31.9142	85.1176	106.41	82.4646	46.2765	66.7762	63.7669	77.6674	92.0993	0.0118387	0.0118255	0.00469971	0.0597657	0.00980285	0.00559402	0.0172568	0.0181296
GF0052 Pyruvate orthophosphate dikinase	Cold	AM0878	1	Q42910	Pyruvate, phosphate dikinase	1e-111	1.1256	2.23187	2.84449	2.55035	2.41052	1.72463	0.910247	0.83749	0.404787	0.000228105	0.00328119	0.00261737	0.0016931	0.152082	0.0107179	0.0798417	0.000296333
GF0054 UDP-glucosyl transferase	Drought	AM1085	1	Q9C768	Glucosyl transferase	5e-64
GF0055 Hydrolase, alpha/beta fold	Not shown	AM0970	1	Q9SJM9	Hydrolase,alpha/beta fold family protein	1e-93	1.51978	1.8482	1.58562	1.49736	0.663481	1.43886	1.63047	1.70227	1.24371	0.0185855	0.00670394	0.415069	0.00276515	0.218681	0.0128403	0.10361	0.0239758
GF0063 LEA_2	Drought	AM1436	1	P46519	Desiccation protectant protein Lea14	1e-67	0.224103	0.29715	0.924636	4.0028	8.31501	0.195421	0.227112	0.501044	0.188361	0.00131041	0.00212001	0.000889364	0.000223767	0.0575095	0.394787	0.000233364	0.106212
GF0064 Non-specific lipid-transfer protein	Drought	AM0286	7	Q8W539	Non-specific lipid-transfer protein	5e-31
	Drought	AM0918	2	Q43019	Non-specific lipid-transfer protein 3	6e-32
GF0066 14-3-3 protein	Drought	AM1189	1	Q96453	14-3-3-like protein D	1e-104	2.1798	1.56042	2.44876	2.39967	1.64461	1.22545	1.0196	0.848299	0.818797	0.00689537	0.00777378	0.0968446	0.013144	0.0150205	0.0033876	0.00115706	0.00369999
	Drought	AM0212	1	O49152	14-3-3 protein homolog	1e-117	19.2068	20.3309	29.7639	26.0569	18.3155	14.3575	12.2341	10.1451	10.5743	0.343663	0.0383741	0.079146	0.305771	0.0447422	0.0158561	0.00781291	0.01035
	Drought	AM1193	1	Q9M5K7	14-3-3-like protein	6e-77	12.0579	11.9371	15.2599	20.0215	9.08505	7.27362	8.18289	11.2823	6.76154	0.429509	0.138405	0.0140846	0.0579961	0.0492137	0.117613	0.373835	0.0184243
GF0067 Major Intrinsic Protein (MIP)	Drought	AM0577	1	Q506K0	Putative aquaporin PIP1	1e-122
	Drought	AM0131	1	O65357	Aquaporin 2 Aqp2	2e-94	7.43722	31.1098	20.2367	19.0485	9.00784	5.51079	3.40232	2.51009	1.7111	0.0002032	0.000580847	0.00295928	0.041065	0.00695897	0.00254395	0.00276397	0.00284315
GF0069 Ascorbate peroxidase	Drought	AM0828	3	Q5QHW7	Chloroplast thylakoid-bound ascorbate peroxidase	6e-63	2.22348	2.52456	2.63767	1.98982	2.05567	0.940086	0.754421	0.694633	1.02579	0.00665012	0.0329836	0.117945	0.207438	0.00632953	0.00500938	0.00384796	0.00431451
	Drought	AM0180	4	Q76LA6	Cytosolic ascorbate peroxidase 2 apx2	1e-111	31.5993	28.3787	35.0628	34.254	15.5459	19.2109	16.0516	19.5965	21.2896	0.00788333	0.13848	0.0605269	0.00176884	0.0229852	0.00181866	0.00788677	0.0289588
GF0071 Betaine aldehyde dehydrogenase(BADH)	salt	AM1069	1	Q93YB2	Putative aminoaldehyde dehydrogenase amadh2	9e-69	3.1844	3.83309	2.18781	4.94401	3.71054	6.05667	6.02145	6.48702	2.67864	0.101417	0.0697794	0.0833941	0.238159	0.0401187	0.00230044	0.0102874	0.237515
GF0075 Cu/Zn Superoxide dismutase	Not shown	AM0724	1	Q9ZNQ4	Superoxide dismutase[Cu-Zn]	5e-70	2.91944	2.78053	3.24653	3.34668	2.98097	3.59147	4.28145	4.24276	3.60435	0.056993	0.127918	0.0115797	0.205028	0.053653	0.00840395	0.00548731	0.0229842
	Not shown	AM0701	2	Q45QJ1	Superoxide dismutase[Cu-Zn]	4e-74	13.3221	54.2907	39.1492	87.1764	47.8215	8.90046	3.76691	3.22123	2.66607	0.00131048	0.00563079	4.33192e-05	0.00535294	0.0818133	0.00493166	0.00329968	0.00384094
GF0076 Ferritin	Cold, Drought,Salt	AM0447	2	Q94IC4	Ferritin-2	1e-66	5.86337	11.6661	16.7782	15.4089	8.96394	5.13519	3.85213	6.69033	17.4582	0.00019005	4.23588e-06	0.00173844	0.00141624	0.0184819	0.00137174	0.162931	0.000762682
GF0077 Germin-like protein	Not shown	AM0774	8	Q9AR81	Germin-like protein precursor glp3	8e-84	51.0635	19.5053	6.3558	2.4469	0.337663	0.682642	0.159239	0.512087	0.337827	0.010102	0.00309346	0.00286232	0.0026516	0.00270295	0.00266652	0.00264851	0.00271807
GF0079 Lipoxygenase	Drought, Salt	AM0466	3	O24470	Lipoxygenase	4e-99	10.6541	10.3272	9.2352	15.136	11.6204	18.4139	18.8219	15.9652	6.87336	0.26741	0.0312436	5.22716e-05	0.0759001	0.0206542	0.00122103	0.0174758	0.00199399
	Drought, Salt	AM0147	13	P38417	Lipoxygenase-4	1e-106	38.2446	65.5219	52.7421	42.7282	42.7797	52.7324	63.7016	51.2029	20.5975	0.0117342	0.0315265	0.0369018	0.126849	0.0183536	0.00507438	0.00483454	0.00412909
GF0088 ADP-glucose pyrophosphorylase	Drought	AM0005	2	Q9AT08	Glucose-1-phosphate adenylyltransferase	1e-122	7.28293	5.0905	9.22504	10.3942	6.02052	9.24681	4.41657	3.03688	2.1045	0.0380085	0.00581905	0.0684436	0.0085469	0.0800306	0.0162267	0.00118617	0.00319776
	Drought	AM0010	1	Q43819	ADP-glucose pyrophosphorylase agpl1	3e-64
GF0094 Calcium-dependent protein kinase	Drought	AM0463	1	Q5D875	Calcium-dependent protein kinase CDPK1	7e-36	0.320293	0.320415	0.405092	0.448086	0.197804	0.695549	0.765077	0.580399	0.913495	0.497052	0.0148324	0.00976823	0.00203103	0.00153278	0.00297414	0.00323574	0.00841148
GF0095 Carbonic anhydrase	Salt	AM0086	42	P17067	Carbonic anhydrase	1e-102	44.505	44.708	86.2462	90.7619	23.8289	0.552355	0.0671795	0.070148	0.0352762	0.485706	0.00898369	0.0180986	0.0288854	0.00586832	0.00565971	0.00568453	0.00565376
	Salt	AM0981	2	Q2Q064	Carbonic anhydrase	7e-99	1.02541	1.59567	1.63714	2.30131	0.649378	1.51296	1.06785	1.99897	0.896501	0.00796475	0.370673	0.0353389	0.00033942	0.0039228	0.0283544	0.00810659	0.00936337
GF0100 Cinnamoyl CoA reductase	Drought	AM0225	7	Q3SCM6	Cinnamoyl-CoA reductase	1e-106
GF0102 Enolase	Drought	AM0197	1	Q6RIB7	Enolase	1e-126	5.16861	3.12756	2.61702	2.29313	2.715	2.59109	2.04722	2.3353	2.27112	0.0033295	0.0049539	0.0024633	0.00474239	0.00904411	0.00209842	0.00517643	0.000770867
GF0105 Ethylene-responsive binding factor	Salt	AM1353	1	Q52QY1	Ethylene response factor	4e-45	4.06413	4.63483	6.43017	8.95577	8.29849	5.70216	6.0582	7.3906	5.52563	0.197634	0.00938883	0.00328099	0.00123991	0.00715122	0.00117332	0.0215045	0.0503193
GF0106 ERECTA	Not shown	AM1374	1	Q9LKZ5	Receptor-like protein kinase 2	7e-50	1.29752	0.496114	0.226751	0.10126	0.0970351	0.423544	0.195368	0.210748	0.101367	0.00198761	0.00203917	0.00114413	0.00146183	0.0033659	0.00136775	0.00195007	0.00161922
GF0111 Fructokinase	Not shown	AM0667	1	Q7XAE3	Putative fructokinase 2	1e-120	4.16984	6.69603	5.90063	7.85945	4.44702	6.79497	2.09902	3.45356	3.48801	0.0145478	0.012017	0.0011328	0.159937	0.0355752	0.00156561	0.0886738	0.0972831
GF0112 Fructose-bisphosphate aldolase	Drought	AM0630	1	O65735	Fructose-bisphosphate aldolase	1e-96	9.64009	13.2669	10.3858	10.5897	10.4349	7.10208	6.49583	9.31611	6.76907	0.00025605	0.0641718	0.195786	0.149373	0.0343188	0.02089	0.423433	0.0035803
	Drought	AM0903	1	Q9M4M9	Fructose-bisphosphate aldolase	7e-61	3.42144	2.73504	3.88173	3.40209	3.34506	1.54862	1.24592	1.81448	1.22657	0.0205535	0.00906189	0.438639	0.368995	0.00109538	0.000641999	0.00137297	8.8008e-05
	Drought	AM0917	3	Q6RUF6	Fructose-bisphosphate aldolase	1e-128	28.6893	50.2117	50.7159	48.9884	11.3813	9.805	1.79662	1.45192	1.06016	0.0170959	0.0275811	0.00872064	0.0127472	0.00763439	0.00546937	0.00467079	0.00494478
GF0114 Glutamate decarboxylase	Not shown	AM0770	2	Q8LFR4	Glutamate decarboxylase	5e-97
	Not shown	AM1450	1	Q9LSH2	Glutamate decarboxylase	5e-97	6.40393	3.33303	4.26604	4.00608	3.08751	1.00236	0.772515	1.61977	2.39218	0.0166333	0.03019	0.0277612	0.0101818	0.00578934	0.00529709	0.00297231	0.0095677
GF0115 Glutathione peroxidase	Drought	AM0595	3	Q6A4W8	Glutathione peroxidase	1e-79	7.22483	12.8253	11.1665	13.3872	6.46023	14.8101	11.2723	14.5835	14.0221	0.00404407	0.0172567	0.0158673	0.26166	0.00574041	0.00176577	0.0213385	0.00698075
GF0116 Glycolate oxidase	Drought	AM0057	8	P93260	Glycolate oxidase	1e-122	26.695	40.2909	63.5672	65.6148	30.9619	32.6826	20.7865	13.5947	8.51517	0.013152	0.000309015	0.00247205	0.0141826	0.0405328	0.00224498	0.00280881	0.000851407
GF0127 Phosphoglycerate kinase	ABA, Drought,Salt	AM0259	1	P29409	Phosphoglycerate kinase	1e-126	18.9865	24.0267	20.3707	22.8929	17.1202	6.94218	2.66601	1.61555	1.2792	0.00437777	0.213011	0.0386626	0.0343483	0.00119091	0.000245512	0.000377802	0.000613142
	ABA, Drought,Salt	AM1328	1	Q9LKJ2	Phosphoglycerate kinase	1e-87	13.3374	8.20125	6.71528	7.14602	7.66792	6.36289	5.64591	5.11067	6.10328	0.00182217	0.00493294	0.000149983	0.00311103	0.0038067	0.000852108	0.000923348	0.000296576
GF0131 Ribulose bisphosphate carboxylase/oxygenase active	Not shown	AM0434	1	Q9AXG1	Ribulose-1,5-bisphosphate carboxylase/oxygenase activase 1	1e-103
	Not shown	AM0042	28	Q308Y6	Ribulose-1,5-bisphosphate carboxylase/oxygenase activase alpha 2	1e-122	113.468	211.267	189.763	160.461	30.22	82.4967	12.5661	1.7067	4.22612	0.00425641	0.0149691	0.0181632	0.00084986	0.0164492	0.000926106	0.00072422	0.000715963
GF0133 Small GTP-binding protein	Drought	AM0684	2	Q40208	RAB2A	1e-100	1.25224	1.46608	2.17066	2.15518	1.31204	1.6137	1.37562	1.25099	1.5429	0.00983091	0.00211634	0.00311933	0.227791	0.000553604	0.040567	0.472698	0.0390458
	Drought	AM1171	1	Q40203	GTP-binding protein RAB1C	5e-90	2.27809	3.42605	3.96099	5.18308	5.19808	3.66743	3.06557	3.22651	3.5643	0.0177886	0.0016576	0.000958445	0.000413782	0.0273171	0.0144784	0.0208028	0.0148294
	Drought	AM0790	7	Q40204	RAB1D	2e-67	11.0121	18.3367	21.1501	24.8691	18.0726	61.9571	74.2426	62.4408	58.7439	0.0231259	0.0037534	0.00287287	0.0167413	0.00451355	0.00301551	0.00310512	0.0051427
GF0136 Ubiquitin	Cold	AM0793	1	Q45W78	Ubiquitin fusion protein	4e-67
GF0138 Xyloglucan endo-transglycosylase	ABA, Cold, Drought, Salt	AM0720	1	Q0WR89	Endo-xyloglucan transferase like protein	7e-74
	ABA, Cold, Drought, Salt	AM1146	1	Q5UU20	Xyloglucan endotransglycosylase hydrolase 2	1e-111
GF0143 Glutamine synthetase	Drought	AM0435	6	Q9SEX6	Glutamine synthetase	1e-125
GF0152 Malic enzyme	Drought	AM0406	2	O24550	Malic enzyme VVME2	2e-81	11.6644	12.9118	15.5289	12.4647	9.92039	16.5857	17.557	15.2775	9.35582	0.0195961	0.00373603	0.140974	0.000845473	0.00513149	0.00546378	0.0815087	0.00175734
GF0156 GTP-binding protein	Drought	AM0975	1	Q40207	GTP-binding protein RAB1Y	1e-82
GF0176 Cytochrome P450 monooxygenase	Not shown	AM0616	2	O48923	Cytochrome P450	1e-102	12.9367	13.7895	15.1949	19.6917	11.5874	33.7868	38.1231	22.1332	18.5909	0.014474	0.0663097	0.000582737	0.120877	0.00114772	0.000753963	0.00208951	0.000256475
GF0179 Plastocyanin	Drought	AM0845	7	P17340	Plastocyanin	3e-58	6.48826	12.1819	21.1447	17.7335	4.09028	5.04616	2.18905	2.55778	2.53756	0.0135727	0.000170146	0.000116619	0.017893	0.0327305	0.00340808	0.00535445	0.00538932
GF0184 S-adenosylmethionine synthetase	Drought	AM0304	5	Q8W3Y4	S-adenosylmethionine synthetase	1e-131	20.6336	23.0578	44.8138	41.6803	32.216	6.26116	8.31938	9.05134	10.7291	0.0479556	0.00305239	0.00152882	0.0101132	0.00147508	0.00189749	0.00369405	0.00125825
	Drought	AM0346	4	Q96551	S-adenosylmethionine synthetase 1	1e-117	11.8756	22.2422	30.764	36.5048	13.0847	8.49914	10.6374	5.78122	10.1448	0.0151272	0.0182804	0.00444366	0.301226	0.0684123	0.192234	0.00266435	0.125104
GF0187 Nucleoside diphosphate kinase (NADPK)	Drought	AM1257	3	Q45W80	Nucleoside diphosphate kinase	6e-77	7.16557	7.32779	7.0112	6.54907	3.04357	4.64668	3.75611	4.44673	5.52273	0.231961	0.273848	0.000923785	0.00175634	0.0187474	0.00870392	0.0199959	0.0218957
GF0190 Elongation factor 2 (EF-2)	Drought	AM0329	1	O23755	Elongation factor 2 (EF-2)	1e-130
GF0191 Triosephosphate isomerase	Drought	AM0736	3	Q9M4S8	Triosephosphate isomerase	1e-98	2.90174	2.0564	3.96601	3.84366	2.97921	1.29273	1.32396	1.1671	0.903909	0.00101134	0.00621707	0.00356537	0.411735	0.000673162	0.00504573	0.000228376	0.00281831
GF0196 Ubiquitin-conjugating enzyme	Not shown	AM1098	2	P35135	Ubiquitin-conjugating enzyme E2	6e-82	32.3131	45.8466	71.7464	55.4593	24.5003	99.5906	71.5282	105.558	48.8096	0.0801131	0.00533805	0.0249926	0.0902774	0.0133142	0.0250262	0.00114257	0.0291785
	Not shown	AM0659	4	Q9SPF9	Ubiquitin carrier protein	3e-80	14.6067	18.8633	23.9669	20.9956	12.8981	32.0152	26.9662	33.3905	26.4797	0.0337612	0.00210554	0.00179968	0.109923	0.00239433	3.05499e-05	0.00625769	0.0231896
	Not shown	AM0364	2	Q45W77	Ubiquitin carrier protein	5e-83	16.2583	14.1174	25.5507	25.7331	15.5225	14.4075	12.8768	17.7193	14.0649	0.146055	0.0446066	0.0077172	0.344011	0.103452	0.0230477	0.232861	0.207874
	Not shown	AM0976	1	P35133	Ubiquitin-conjugating enzyme E2	1e-80	1.79497	23.7197	14.3064	22.6775	19.739	10.4896	17.3345	6.99599	9.15472	0.000413421	0.000412357	0.000325145	6.39162e-05	0.00433579	0.00253387	0.00308293	0.000638951
	Not shown	AM1495	1	Q3HVN0	Ubiquitin-conjugating enzyme family protein-like	4e-57	21.3236	26.7994	31.8034	36.0837	15.0836	31.5041	36.5702	30.9242	28.0628	0.00220968	0.00932887	0.017282	0.0204715	0.0212793	0.0189816	0.0100914	0.0624006
	Not shown	AM0830	2	Q42540	Ubiquitin-conjugating enzyme E2	6e-44	0.869287	1.07645	1.9734	1.58223	0.989152	1.14216	1.03117	1.8235	1.54985	0.00553241	0.0111225	0.000154349	0.0385165	0.0112821	0.0412459	0.00153345	0.0121565
GF0197 Cyclophilin	Drought	AM0359	1	Q0G879	Peptidyl-prolyl cis-trans isomerase	9e-37	24.0031	24.5678	18.3148	17.9184	10.8225	11.8581	12.1186	14.3543	15.1313	0.445888	0.00774974	0.0946879	0.00977149	0.015768	0.00181847	0.0204339	0.0208673
GF0199 Acyl-CoA-binding protein	Drought	AM0628	4	Q8RVT5	Acyl-CoA-binding protein	4e-41	10.6984	26.3143	31.7874	27.7705	11.0865	13.5263	20.1578	26.9058	16.9587	0.0020582	0.00102058	0.00404287	0.101344	0.000925642	0.0033938	0.00401061	0.0293432
GF0203 Glycine-rich RNA binding protein	Drought	AM1165	9	Q9SWA8	Glycine-rich RNA-binding protein	4e-35	14.7776	29.8679	63.5667	62.6127	45.2653	28.4703	26.9547	19.6303	15.796	3.26463e-05	0.000376315	5.26373e-05	0.000812964	0.00305477	0.000383171	0.00791442	0.0663623
GF0205 Calmodulin	Drought	AM0287	2	P17928	Calmodulin	4e-79	8.94185	9.63925	9.76141	13.4948	10.1585	4.8954	5.08837	5.24239	4.9511	0.101936	0.199012	0.0276094	0.0369268	0.00124803	0.00422099	0.00557896	0.0089811
GF0209 Vacuolar ATP synthase	Drought	AM1551	1	Q9SWE7	Vacuolar ATP synthase subunit E	1e-67	8.68846	12.5103	13.3366	18.1697	8.53025	23.9702	23.6708	18.3341	14.985	0.0340611	0.00410085	0.0114026	0.453186	0.00450747	0.00278823	0.0175319	0.00515682
GF0213 Chlorophyll a-b binding protein	ABA, Drought, Salt	AM1288	4	P10708	Chlorophyll a-b binding protein 7	1e-114	18.224	18.8934	14.6771	6.34969	1.19417	12.5018	6.2291	4.45846	3.49633	0.330066	0.0299546	0.00295099	0.00148013	0.0101122	0.00238462	0.00119428	0.00165401
	ABA, Drought, Salt	AM0356	1	Q32904	Light harvesting protein lhca3	1e-100	268.114	186.651	121.602	57.8165	18.7839	69.9728	76.8825	48.4261	30.1124	0.0311452	0.00582071	0.0010886	0.00109647	0.00274582	0.00370718	0.0025426	0.00155482
	ABA, Drought, Salt	AM0135	5	Q9SQL2	Chlorophyll a-b binding protein P4	1e-123	66.869	77.8058	132.697	75.7595	11.985	64.3987	22.4854	15.6392	13.8902	0.0222028	0.00244624	0.00479066	0.000446792	0.360582	0.00113851	0.00149917	0.000398167
	ABA, Drought, Salt	AM0017	66	O48657	Chlorophyll a/b-binding protein	1e-105	981.845	1249.49	1980.73	2102.14	785.029	898.64	329.383	287.418	297.528	0.00395118	0.000304085	0.000542877	0.0803519	0.117666	0.000269078	0.0055591	0.00300835
	ABA, Drought, Salt	AM1358	2	Q9XQB6	Chlorophyll a/b-binding protein CP24	1e-124
	ABA, Drought, Salt	AM0022	156	Q93YG3	Chlorophyll a/b binding protein type II	1e-139	696.056	820.015	1040.71	684.998	456.026	350.063	102.133	82.998	56.0923	0.0440185	0.00840141	0.450377	0.0933526	0.0239031	0.00463091	0.00364229	0.0038972
	ABA, Drought, Salt	AM0709	16	Q9XQB2	Chlorophyll a/b binding protein CP29	1e-102	75.9237	53.9916	53.8346	31.4777	11.7922	92.1606	56.3132	32.1394	26.9103	0.00735367	0.0192382	0.000310125	0.000423253	0.00944254	0.00829173	0.00172861	0.000121645
	ABA, Drought, Salt	AM0084	265	O81391	Chlorophyll a/b binding protein CARCAB1	1e-116	816.031	759.639	1198.26	1116.86	493.632	446.693	187.649	117.235	144.912	0.16365	0.0215825	0.0260239	0.0018898	0.00259041	0.00348972	0.00238941	0.00376706
	ABA, Drought, Salt	AM0106	14	Q9XQB1	Chlorophyll a/b binding protein type III	1e-126	63.8756	126.679	171.591	111.408	23.0604	175.858	89.517	62.976	53.3416	0.00922957	0.00566393	0.0187372	0.00464521	0.00339555	0.0416685	0.410842	0.136165
GF0219 Ferredoxin	Drought	AM0133	33	O04683	Ferredoxin-1	1e-38	103.46	169.159	189.199	157.516	44.2989	30.599	9.70732	14.0831	8.95258	0.0146997	0.0152919	0.00955294	0.00255449	0.00410067	0.00201551	0.00271005	0.00200988
	Drought	AM0665	1	Q9C7Y4	Ferredoxin	2e-58	1.56166	1.81631	3.80871	3.37859	1.97507	2.43322	2.54259	2.53295	2.20168	0.0373033	0.000989044	0.00275204	0.0137677	0.00284006	0.0026911	0.00839738	0.0330324
	Drought	AM0209	1	Q6Q8B8	Chloroplast ferredoxin I fdn-1	5e-59	36.0222	55.3206	76.724	61.2178	13.6339	27.2021	8.98937	11.8205	6.7466	0.00376172	0.000830632	0.0011333	0.00154811	0.0182984	0.000228585	0.000840538	0.000130725
GF0223 Actin depolymerizing factor	ABA, Drought, Salt	AM0262	2	Q9XEN2	Actin depolymerizing factor	1e-65	11.3126	19.347	15.679	19.9339	9.39521	43.9999	93.5842	71.1767	100.588	0.0207237	0.0063202	0.0116451	0.0707765	3.7535e-05	0.00110886	0.00960579	0.00110303
	ABA, Drought, Salt	AM1568	1	Q2PK12	Actin depolymerizing factor-like protein	8e-68	16.8714	18.2568	18.7193	19.0513	10.6529	49.4071	10.1625	11.0403	9.7578	0.0675752	0.0280888	0.0757854	0.00621538	0.23081	0.00169024	0.00093168	0.0016905
GF0225 H2A histone	Not shown	AM0980	1	Q2HU68	Probable histone H2A	2e-36	5.53837	9.0357	6.24668	9.50515	6.08682	12.5039	12.8437	15.5778	12.5568	0.0104527	0.0786162	0.000824731	0.114446	0.00219242	0.00104196	0.0114974	0.00502085
GF0226 Actin	Drought	AM0568	1	Q6F4H4	Actin	1e-142	13.1464	12.2617	15.2655	12.6886	13.8737	16.0158	15.0884	14.1862	11.8996	0.259303	0.118309	0.418749	0.377883	0.0655749	0.243526	0.354084	0.213753
GF0227 Alpha-tubulin	Drought	AM0925	1	Q6VAF9	Tubulin alpha-4 chain	1e-124	10.2104	6.93904	14.5889	19.8095	15.0687	3.00101	2.94049	4.22318	5.85809	0.122076	0.0504426	0.0153013	0.0954866	0.00698432	0.00440845	0.00220632	0.0077568
GF0233 Phosphate-induced protein 1	ABA, Drought	AM1501	1	Q8LB34	Putative phi-1-like phosphate-induced protein	2e-69
GF0234 Auxin-responsive protein	Not shown	AM0604	2	P49679	Auxin-induced protein IAA4	3e-68	5.31819	5.08249	4.94333	5.42713	3.07745	1.69215	0.384453	0.546571	2.37044	0.158164	0.0305712	0.339422	0.000292123	9.26999e-07	4.18615e-06	4.13677e-05	0.000347285
GF0235 Metallothionein	Drought	AM0618	20	Q75NI2	Type 1 metallothionein	6e-27	62.6723	132.835	116.998	94.9403	68.651	93.9356	74.4545	69.313	51.7494	0.00553241	0.0111225	0.000154349	0.0385165	0.0112821	0.0412459	0.00153345	0.0121565
	Drought	AM0044	134	Q75NI3	Type 2 metallothionein	3e-23	151.739	590.773	749.381	715.062	330.94	758.592	977.749	494.627	562.814	0.000320776	0.00185786	0.00477838	0.000524049	0.000629796	0.0032157	0.000895641	0.0035435
GF0236 HMG protein	Drought	AM1444	1	P26585	HMG1/2-like protein	3e-26	38.1842	55.0488	57.5996	75.1253	37.9493	52.0113	48.3206	44.8592	38.5845	0.0219261	0.0260846	0.0221085	0.431496	0.00843187	0.00636821	0.148377	0.454523
GF0237 Ankyrin repeat protein	Drought	AM1166	1	Q6TKQ6	Putative ankyrin-repeat protein	6e-77
GF0238 Heat shock protien 101	Drought	AM0403	1	P35100	ATP-dependent Clp protease ATP-binding subunit clpC homolog	3e-90
GF0239 Fructose-1,6-bisphosphatase	Drought	AM0153	2	Q9TNN1	Fructose-1,6-bisphosphatase	5e-91
	Drought	AM0100	2	Q9XGG5	Fructose-1,6-bisphosphatase	4e-43	8.46036	10.7797	11.1518	2.92734	1.22748	1.56468	0.377185	0.368524	0.197347	0.00725916	0.012958	0.00951409	0.00263132	0.00190639	0.00214456	0.00184184	0.00168538
	Drought	AM1449	1	P46275	Fructose-1,6-bisphosphatase	1e-102
GF0241 Nitrate transporter	Not shown	AM1421	1	Q9ZPE3	Nitrate transporter	1e-82
GF0244 Heat shock protein 80-90	Drought	AM0898	3	Q14TB1	Heat shock protein 90	1e-110	0.584811	2.18514	2.26046	1.74217	2.03794	3.39733	3.68116	2.85757	1.63164	0.000250893	0.0011383	0.00836317	0.00330794	0.00208361	0.00105537	0.00436198	0.00304669
GF0245 Low temperature and salt-responsive protein	Not shown	AM0047	1	Q9ZNQ7	Hydrophobic protein RCI2A	3e-12	0.0578406	1.10121	13.3859	59.0999	54.2602	0.182604	0.128793	0.142572	0.178086	0.000160597	0.00211361	0.00250467	0.00117005	0.0083364	0.00586188	0.00863576	0.00742066
GF0249 Heat shock protein 70	Drought	AM0676	1	Q5QHT4	70 kDa heat shock cognate protein 1	1e-46	4.08048	5.16987	6.00693	9.91117	22.3046	2.34358	5.44698	3.50143	5.21702	0.0111685	0.0138737	5.37718e-05	0.000854891	0.00316506	0.0107269	0.133663	0.0400271
	Drought	AM0734	4	Q8GSN4	Non-cell-autonomous heat shock cognate protein 70	1e-108	37.2095	74.8165	99.7653	167.058	76.6137	7.45638	10.4386	8.18118	21.2633	0.028293	0.00875149	0.000844692	0.00141244	0.00600067	0.00935448	0.00547083	0.0519167
	Drought	AM0696	1	P09189	Heat shock cognate 70 kDa protein	7e-61	0.198504	0.247328	0.245889	0.155091	0.224016	0.205942	0.265981	0.321186	0.202438	0.0575227	0.0530545	0.00128764	0.254888	0.39828	0.0764789	0.00714856	0.43087
GF0250 Glycine decarboxylase complex H	Not shown	AM1245	2	Q6UJ35	Mitochondrial glycine decarboxylase complex H-protein gdcH3	2e-73	9.02248	16.143	24.415	25.5749	9.39802	2.08516	0.394346	0.431391	1.27125	0.0164553	0.0151913	0.0102572	0.300045	0.00364541	0.00268169	0.00219433	0.00254463
	Not shown	AM0772	6	P16048	Glycine cleavage system H protein	4e-74	5.05202	5.3222	7.33403	7.65442	3.59303	2.36328	0.783759	0.933526	0.396365	0.0132055	0.00153056	0.00740327	0.0139294	0.00144958	0.000408895	0.000507267	0.000365957
GF0255 Splicing factor	Not shown	AM1536	1	O81126	RSZp22 splicing factor	3e-36	2.20542	3.12784	3.20987	3.07765	2.13578	4.45153	3.7265	3.17151	5.59035	0.000181602	0.022505	0.040319	0.288236	0.0135168	0.0116212	0.0258406	0.00691595
GF0256 Small nuclear ribonucleoprotein	Drought	AM0298	3	Q6Z2M5	Putative small nuclear ribonucleoprotein	7e-39	0.732329	0.764302	1.25124	1.24226	0.929231	0.633432	0.457674	0.688361	0.821373	0.380057	0.0289653	0.00619144	0.120164	0.127221	0.0104703	0.16285	0.187185
The data of relative transcription levels of each gene were normalized to two reference genes, eIF1 and eIF3.
The colored boxes indicate the fold changes in expression of the treatments relative to that of control at each time point.								≤0.5	0.51-0.99	1-1.99	2-3.99	4-7.99	8-15.99	≥16
Blank boxes in the value columns of the table show no data for this report.
