# Supplementary material for: Identification of stress-responsive genes in Ammopiptanthus mongolicus using ESTs generated from cold- and drought-stressed seedlings
Source: BMC Plant Biol. 2013 Jun 5;13:88. doi: 10.1186/1471-2229-13-88 (PMC3679971; doi:10.1186/1471-2229-13-88)
Supplement: Additional file 4 — A list of 155 di- to hexanucleotide SSRs identified from 138 gene sequences. [file 1471-2229-13-88-S4.xlsx]

## Sheet: Sheet1
Additional file 3. A list of 155 di- to hexanucleotide SSRs identified from 138 gene sequences.
Contig	Annotation	Clone	Sequence length	Motif	Motif length	No.of Repeats	Repeats length	SSR start	SSR end	Position in sequence
AM0007	Ubiquitin family protein|NP_199045.1|5e-35	A6-T7P.DAT-1	484	ta	2	7	14	439	452	3'UTR
AM0019	Hypothetical protein	C1-T7P.DAT-1	480	tgag	4	5	20	303	322	3'UTR
AM0029	Unknown	D8-T7P.DAT-2	661	atag	4	4	16	595	610	3'UTR
AM0046	bZIP transcription factor bZIP89|ABI34655.1| 3e-11	G8-T7P.DAT-1	817	ag	2	7	14	337	350	5'UTR
AM0060	ATARLA1C (ADP-ribosylation factor-like A1C); GTP binding|NP_190556.2| 4e-95	SDQ002_A11.DAT-2	797	gaat	4	4	16	4	19	5'UTR
AM0081	Dienelactone hydrolase family protein|NP_566732.1|4e-89	SDQ002_F02.DAT-2	710	aggaat	6	4	24	10	33	5'UTR
AM0085	MtN1|CAA71482.1|4e-13	SDQ002_F12.DAT-1	532	at	2	10	10	328	347	3'UTR
AM0086	Carbonic anhydrase|AAD27876.2|e-108	SDQ002_G01.DAT-1	740	ctt	3	5	15	119	133	Within ORF
AM0095	Unnamed protein product	SDQ003_A07.DAT-1	726	ttc	3	5	15	247	261	5'UTR
AM0105	Plastid-lipid associated protein PAP-related/fibrillin-related|NP_197494.1|4e-60	SDQ003_C02.DAT-1	648	ctt	3	5	15	69	83	Within ORF
AM0111	CCR4 associated factor 1-related protein|ABG66307.1|6e-63	SDQ003_D04.DAT-1	699	ctt	3	5	15	23	37	5'UTR
AM0115	Putative translation initiation factor eIF-1A-like|ABB55392.1|1e-48	SDQ003_D10.DAT-1	732	ag	2	8	16	74	89	5'UTR
AM0134	60S ribosomal protein L10 (EQM)|P93847|e-118	SDQ003_H01.DAT-1	770	tactgc	6	4	24	697	720	Within ORF
AM0143	Isoflavone reductase homolog 2|AAF17578.1|e-104	SDQ004_A08.DAT-1	786	ctt	3	6	18	50	67	5'UTR
AM0151	Protein phosphatase-2C; PP2C|AAC36698.1|2e-63	SDQ004_B10.DAT-1	736	aga	3	6	18	23	40	5'UTR
AM0168	Outer envelope membrane proteingb|AAA63414.1| 1e-07	SDQ004_E08.DAT-1	472	tat	3	7	21	376	396	3'UTR
AM0234	Unknown	SDQ006_E10.DAT-1	649	tatt	4	4	16	189	204	ORF undefined
AM0238	Zinc finger, AN1-type; Zinc finger, A20-type|ABN08135.1|2e-76	SDQ006_F03.DAT-1	806	ga	2	8	16	4	19	5'UTR
AM0245	SOS2-like protein kinasegb|AAM83095.1|2e-83	SDQ006_G06.DAT-1	768	ctg	3	6	18	605	622	Within ORF
AM0246	KADC2_ARATH Probable adenylate kinase 2, chloroplast precursor (ATP-AMP transphosphorylase),1e-67	SDQ006_G08.DAT-1	761	tct	3	10	30	147	176	Within ORF
		SDQ006_G08.DAT-2	761	ttc	3	5	15	218	232	Within ORF
AM0248	Type 5 serine/threonine phosphatase 55 kDa isoform|AAN64317.1|5e-80	SDQ006_G12.DAT-1	775	ct	2	11	22	22	43	5'UTR
AM0258	UDP-glucuronosyl/UDP-glucosyltransferase|ABN08986.1|6e-93	SDQ007_C07.DAT-1	808	ac	2	7	14	7	20	5'UTR
AM0271	Cystathionine-gamma-synthase precursor|AAD34548.1|4e-41	SDQ007_F11.DAT-1	740	attc	4	4	16	2	17	5'UTR
		SDQ007_F11.DAT-8	740	aaagaa	6	4	24	87	110	5'UTR
AM0302	Early nodulin ENOD18|CAC18556.1|2e-65	SDQ008_F06.DAT-1	814	ag	2	13	26	135	160	5'UTR
AM0304	S-adenosylmethionine synthetase|BAB83761.1| e-131	SDQ008_F10.DAT-2	801	ccaa	4	4	16	50	65	5'UTR
AM0338	Hypothetical protein	SDQ009_H08.DAT-1	825	tc	2	13	26	34	59	5'UTR
		SDQ009_H08.DAT-2	825	ca	2	7	14	59	72	5'UTR
AM0343	ATP-dependent Clp protease proteolytic subunit-related protein 3,chloroplast precursor (ClpR3) (nClpP8)|Q8L770|4e-92	SDQ010_A10.DAT-3	814	ttccaa	6	4	24	169	192	Within ORF
AM0354	60S ribosomal protein L26 (RPL26A)|NP_190560.1|4e-50	SDQ010_E09.DAT-1	647	tc	2	10	20	475	494	3'UTR
AM0352	Calmodulin|AAD10246.1|4e-79	SDQ012_A05.DAT-1	781	tc	2	8	16	13	28	5'UTR
AM0402	MPBQ/MSBQ methyltransferase 2|ABB52811.1|1e-84	SDQ012_A10.DAT-1	804	cta	3	8	24	256	279	Within ORF
AM0407	Cytochrome c oxidase-related|NP_195496.1|2e-24	SDQ012_C08.DAT-1	662	aagag	5	4	20	7	26	5'UTR
AM0217	Hypothetical protein	SDQ013_E02.DAT-1	516	aga	3	5	15	18	32	5'UTR
AM0455	Glutaredoxin-C5|Q8GWS0|3e-42	SDQ013_H05.DAT-1	792	ctt	3	6	18	115	132	5'UTR
		SDQ013_H05.DAT-2	792	tcc	3	5	15	148	162	ORF undefined
		SDQ013_H05.DAT-3	792	aaga	4	5	20	8	27	5'UTR
AM0458	Nodule-enhanced malate dehydrogenase|AAC24855.1|6e-69	SDQ013_H10.DAT-1	783	gt	2	7	14	81	94	5'UTR
AM0459	Unnamed protein product	SDQ013_H11.DAT-1	731	agc	3	5	15	346	360	Within ORF
AM0461	Plasma membrane intrinsic protein|AAV41024.1|e-111	SDQ014_A02.DAT-1	738	tca	3	9	27	6	32	5'UTR
AM0479	Unnamed protein product	SDQ014_H04.DAT-1	731	ct	2	10	20	85	104	5'UTR
		SDQ014_H04.DAT-2	731	ca	2	12	24	105	128	5'UTR
		SDQ014_H04.DAT-8	731	caccc	5	4	20	127	146	5'UTR
AM0489	Translation initiation factor 3 (IF-3) family protein|NP_179984.1|2e-47	SDQ015_C01.DAT-1	742	tct	3	7	21	214	234	Within ORF
AM0506	Plastocyanin-like domain-containing protein|NP_176645.3|2e-15	SDQ015_G01.DAT-1	628	tta	3	6	18	473	490	Within ORF
AM0531	Unknown	SDQ016_D01.DAT-1	454	tat	3	9	27	257	283	3'UTR
AM0552	Hypothetical protein	SDQ016_H07.DAT-1	774	cag	3	5	15	531	545	ORF undefined
AM0556	Poly(A)-binding protein C-terminal interacting protein 6|AAQ18141.1| 4e-18	SDQ017_A12.DAT-1	542	aga	3	6	18	179	196	Within ORF
AM0571	PUR ALPHA-1 (purin-rich alpha 1); nucleic acid binding, 3e-74	SDQ017_E12.DAT-4	775	ggtggc	6	4	24	206	229	Within ORF
AM0589	Unknown	SDQ018_B02.DAT-1	649	act	3	6	18	18	35	Within ORF
AM0604	AX22B_PHAAU Auxin-induced protein 22B (Indole-3-acetic acid-induced protein ARG4) 2e-73	SDQ018_E07.DAT-2	817	gaggct	6	4	24	426	449	Within ORF
AM0619	Unnamed protein product	SDQ018_H10.DAT-2	737	cat	3	8	24	74	97	Within ORF
AM0611	SWIB complex BAF60b domain-containing protein|NP_565366.1|2e-32	SDQ019_G06.DAT-1	797	cat	3	8	24	111	134	5'UTR
AM0652	Unknown	SDQ020_C02.DAT-1	645	tga	3	6	18	210	227	ORF undefined
AM0678	Pyruvate dehydrogenase E1 beta subunit|AAB86804.1|4e-63	SDQ020_H05.DAT-2	583	agaaac	6	4	24	426	449	3'UTR
AM0680	RRP3_SPIOL Plastid-specific 30S ribosomal protein 3|P82412|7e-45	SDQ020_H11.DAT-1	763	ctt	3	5	15	173	187	Within ORF
AM0687	Ubiquitin|ABH08753.1|e-104	SDQ021_A12.DAT-1	774	tggt	4	4	16	622	637	3'UTR
AM0705	Hypothetical protein	SDQ021_E07.DAT-1	558	tat	3	5	15	515	529	ORF undefined
AM0713	Hypothetical protein	SDQ021_G02.DAT-1	531	gaa	3	10	30	2	31	5'UTR
AM0766	Unknown	SDQ023_B05.DAT-1	567	tca	3	6	18	344	361	Within ORF
AM0596	Cysteine proteinase inhibitor (Cystatin)|CAA79954.1|4e-34	SDQ024_D04.DAT-2	645	aaag	4	5	20	50	69	5'UTR
AM0800	Nucleic acid binding|NP_564325.1|1e-50	SDQ024_E05.DAT-3	613	agggtt	6	4	24	2	25	5'UTR
AM0811	Auxin-responsive family protein|NP_182192.1|2e-26	SDQ025_A06.DAT-1	842	atc	3	8	24	621	644	Within ORF
AM0834	Hypothetical protein	SDQ025_G11.DAT-1	660	acat	4	4	16	296	311	3'UTR
AM0852	DCL_SOLLC Protein DCL, chloroplast precursor (Defective chloroplasts and leaves protein)/gb|AAC49433.1|9e-31	SDQ026_D09.DAT-5	726	gaaaa	5	5	25	2	26	ORF undefined
AM0861	Unnamed protein product	SDQ026_G04.DAT-1	685	gta	3	7	21	529	549	3'mix
		SDQ026_G04.DAT-5	685	aaccca	6	6	36	280	315	Within ORF
AM0862	Zinc finger (C3HC4-type RING finger) family protein|NP_191112.1|8e-74	SDQ026_G06.DAT-1	791	gca	3	5	15	262	276	Within ORF
AM0866	Unknown	SDQ027_A01.DAT-1	424	ttag	4	4	16	142	157	3'UTR
AM0891	Unknown	SDQ027_G10.DAT-1	731	atg	3	5	15	276	290	ORF undefined
AM0444	PSBO_PEA Oxygen-evolving enhancer protein 1, chloroplast precursor (OEE1)|P14226| 1e-31	SDQ028_F11.DAT-1	625	ctt	3	9	27	273	299	3'UTR
AM0408	Invertase/pectin methylesterase inhibitor family protein/dbj|BAA97200.1|8e-48	SDQ029_A03.DAT-2	744	ctag	4	5	20	25	44	5'UTR
		SDQ029_A03.DAT-3	744	tagc	4	4	16	675	690	3'UTR
AM0708	YGGT family protein|NP_680180.1|8e-49	SDQ032_A03.DAT-6	782	tgtgaa	6	4	24	21	44	5'UTR
AM0979	Fiber protein Fb11|AAN77150.1|7e-20	SDQ032_A08.DAT-2	584	gaaatc	6	4	24	42	65	5'UTR
AM0980	Histone H2A|AAT08680.1|2e-37	SDQ032_A09.DAT-1	705	tc	2	9	18	48	65	5'UTR
AM1022	Zinc finger homeodomain protein SZF-HD1|AAW22594.1|8e-46	SDQ033_G12.DAT-1	773	ga	2	15	30	18	47	5'UTR
AM1025	Unknown protein	SDQ033_H05.DAT-2	475	atgt	4	4	16	370	385	3'UTR
AM1029	Unknown	SDQ034_A10.DAT-1	741	ta	2	7	14	171	184	5'UTR
AM0786	Phloem specific protein|ABN41201.1|2e-22	SDQ034_B11.DAT-5	650	ggtgt	5	4	20	496	515	3'UTR
AM0510	SUI1_ORYSJ Protein translation factor SUI1 homolog|Q0D5W6| 2e-53	SDQ034_D01.DAT-1	735	ga	2	7	14	23	36	ORF undefined
AM1044	Myb-like DNA-binding protein|Q0D5W6|e-06	SDQ034_F04.DAT-1	560	gga	3	5	15	133	147	Within ORF
AM0906	Dehydrin|AAB00554.1| 3e-20	SDQ034_G09.DAT-1	765	tc	2	12	24	84	107	5'UTR
AM1051	Peptidyl-prolyl cis-trans isomerase cyclophilin-type family protein|NP_171696.2|3e-76	SDQ035_A02.DAT-3	768	atcaa	5	5	25	146	170	5'UTR
AM1058	Ribosomal protein L13A|ABQ57364.1|e-101	SDQ035_C08.DAT-1	759	ac	2	7	14	5	18	5'UTR
AM1071	Cornichon family protein|NP_172701.2|e-45	SDQ035_G07.DAT-1	768	gaa	3	5	15	5	19	5'UTR
		SDQ035_G07.DAT-2	768	aga	3	5	15	22	36	5'UTR
AM1081	Unknown	SDQ036_D03.DAT-1	796	tc	2	8	16	82	97	ORF undefined
AM1082	Unknown	SDQ036_D08.DAT-1	656	tta	3	8	24	464	487	3'UTR
AM1106	Zinc finger (C2H2 type) family protein|NP_200014.1|1e-56	SDQ037_F03.DAT-1	683	gaa	3	5	15	593	607	Within ORF
AM1118	CAXIP1 protein|AAO19647.1|6e-47	SDQ038_A07.DAT-1	785	cat	3	8	24	124	147	5'UTR
AM1122	Glycine-rich RNA-binding protein PsGRBP|AAB71417.1|6e-47	SDQ038_C07.DAT-1	692	tgg	3	5	15	470	484	Within ORF
AM1125	Unnamed protein product	SDQ038_D04.DAT-1	802	ctt	3	6	18	283	300	Within ORF
AM1128	Ankyrin|ABO80947.1|7e-28	SDQ038_E01.DAT-2	634	atgt	4	4	16	556	571	3'UTR
AM1129	Unnamed protein product	SDQ038_E02.DAT-1	744	ggt	3	5	15	13	27	Within ORF
AM1131	Unnamed protein product	SDQ038_E12.DAT-1	759	tcc	3	5	15	161	175	Within ORF
AM0242	Cysteine proteinase inhibitor|Q06445| 5e-40	SDQ039_G09.DAT-1	573	ga	2	10	20	2	21	5'UTR
AM1181	Unknown	SDQ040_E11.DAT-3	673	gtat	4	4	16	409	424	ORF undefined
AM0044	Metallothionein type 2|ABQ44281.1| 9e-24	SDQ040_F08.DAT-1	690	gt	2	7	14	59	72	5'UTR
AM0068	Rieske iron-sulphur protein precursor|CAM57107.1|3e-89	SDQ041_F11.DAT-1	770	atc	3	10	30	33	62	5'UTR
AM0339	Unnamed protein product	SDQ042_F12.DAT-1	775	tcctct	6	5	30	36	65	5'UTR
AM1235	Small heat shock protein|AAL32036.1|5e-19	SDQ043_D05.DAT-1	558	agg	3	5	15	111	125	Within ORF
		SDQ043_D05.DAT-2	558	tgga	4	5	20	354	373	3'UTR
AM1240	Mob1/phocein family protein|NP_199368.1|e-112	SDQ043_F08.DAT-1	806	tc	2	8	16	46	61	5'UTR
AM0777	Ubiquinol-cytochrome C reductase UQCRX/QCR9-like family protein|NP_190841.1|e-23	SDQ044_E09.DAT-1	616	atc	3	5	15	137	151	5'UTR
AM0992	SEP1 (STRESS ENHANCED PROTEIN 1)|NP_567958.1|1e-17	SDQ044_E10.DAT-3	725	gtggt	5	4	20	16	35	5'UTR
AM1263	Unknown	SDQ044_G05.DAT-1	592	tct	3	5	15	111	125	Within ORF
		SDQ044_G05.DAT-2	592	gaa	3	5	15	366	380	Within ORF
AM1280	RAB11G|CAA98183.1|4e-83	SDQ045_G06.DAT-1	796	tc	2	10	20	163	182	5'UTR
AM1286	Unnamed protein product	SDQ046_D01.DAT-1	519	ct	2	11	22	22	43	5'UTR
		SDQ046_D01.DAT-3	519	tcta	4	4	16	41	56	5'UTR
AM1296	Unnamed protein product	SDQ047_A01.DAT-1	487	tga	3	6	18	64	81	Within ORF
AM1318	BHLH transcription factor|AAM64276.1|8e-46	SDQ048_C11.DAT-1	760	tct	3	6	18	46	63	5'UTR
		SDQ048_C11.DAT-3	760	ctcaga	6	4	24	198	221	Within ORF
AM1325	Nucleic acid binding|NP_564325.1|9e-44	SDQ048_F04.DAT-1	630	gct	3	5	15	385	399	Within ORF
AM1327	Low molecular weight heat-shock protein|AAD15628.1|5e-28	SDQ048_G01.DAT-1	546	catc	4	4	16	58	73	5'UTR
AM0913	Dehydrin|ABH01188.1|1e-13	SDQ049_C03.DAT-1	726	at	2	7	14	636	649	3'UTR
AM0779	Hypothetical protein	SDQ049_D04.DAT-1	632	aag	3	6	18	405	422	ORF undefined
AM1347	2-oxo acid dehydrogenase, lipoyl-binding site|ABC75361.1|4e-72	SDQ049_G11.DAT-1	696	ag	2	9	18	24	41	5'UTR
AM1355	Unknown	SDQ050_A06.DAT-1	677	aat	3	7	21	487	507	3'UTR
AM1359	ATUTR6/UTR6 (UDP-GALACTOSE TRANSPORTER 6); nucleotide-sugar transporter|NP_567083.1|2e-60	SDQ050_B04.DAT-1	737	ct	2	8	16	24	39	5'UTR
AM1103	Unnamed protein product	SDQ050_F05.DAT-1	741	tc	2	9	18	31	48	5'UTR
AM1378	NDR1(NON RACE-SPECIFIC DISEASE RESISTANCE 1); signal transducer|NP_188696.1| 4e-36	SDQ051_B11.DAT-1	758	ct	2	11	22	39	60	5'UTR
AM1383	Translation-inhibitor protein|BAC66487.1|8e-55	SDQ051_D06.DAT-1	775	ga	2	7	14	40	53	5'UTR
AM1390	40S ribosomal protein S18|AAG12853.1|2e-70	SDQ051_F07.DAT-1	767	tcc	3	7	21	29	49	5'UTR
AM1404	Dynein light chain type 1 family protein|NP_173736.1|2e-38	SDQ053_E03.DAT-1	708	tc	2	15	30	18	47	5'UTR
		SDQ053_E03.DAT-2	708	aga	3	7	21	206	226	Within ORF
AM0475	Thioredoxin x|AAF15952.1|6e-41	SDQ053_E05.DAT-1	780	aag	3	7	21	179	199	Within ORF
		SDQ053_E05.DAT-5	780	gaaga	5	4	20	2	21	5'UTR
AM0176	Unnamed protein product	SDQ053_F10.DAT-1	754	ttc	3	5	15	53	67	Within ORF
AM1427	Thylakoid lumenal P17.1 protein|NP_189988.1|3e-35	SDQ054_F09.DAT-1	593	tct	3	7	21	38	58	Within ORF
AM0544	Translationally-controlled tumor protein homolog (TCTP)|CAA67207.1|2e-74	SDQ054_H04.DAT-1	749	tat	3	6	18	597	614	3'UTR
AM1437	Unnamed protein product	SDQ055_C01.DAT-1	696	gag	3	5	15	279	293	5'UTR
AM1469	Unnamed protein product	SDQ056_H12.DAT-1	749	tgg	3	6	18	436	453	Within ORF
AM1340	Cold acclimation responsive protein BudCAR5|AAF33785.1| 4e-23	SDQ057_E07.DAT-10	775	aaaac	5	4	20	26	45	5'UTR
AM0201	Putative DnaJ protein|ABC69274.2|1e-42	SDQ057_G03.DAT-1	752	tct	3	6	18	175	192	Within ORF
AM0187	Unnamed protein product	SDQ058_A09.DAT-1	774	aac	3	5	15	32	46	5'UTR
AM1497	Integrase core domain containing protein|ABI34329.1| 1e-41	SDQ058_B06.DAT-1	699	gat	3	7	21	100	120	Within ORF
AM1098	UBC4_LYCES Ubiquitin-conjugating enzyme E2-17 kDa|P35135|6e-82	SDQ058_B09.DAT-3	773	cttcac	6	4	24	111	134	5'UTR
AM1501	Putative phi-1-like phosphate-induced protein|AAM64992.1|2e-69	SDQ058_D12.DAT-1	698	tct	3	7	21	41	61	Within ORF
AM1332	Hypothetical protein	SDQ059_C05.DAT-1	675	tga	3	5	15	362	376	Within ORF
AM1519	H1 histone|NP_001105430.1|7e-24	SDQ059_C07.DAT-1	791	acc	3	5	15	455	469	Within ORF
		SDQ059_C07.DAT-2	791	gaa	3	8	24	568	591	Within ORF
AM0831	Unnamed protein product	SDQ060_A06.DAT-1	718	gt	2	10	20	574	593	3'UTR
AM1533	Similar to chloroplast 50S ribosomal protein L31|AAC77927.1|6e-42	SDQ060_B05.DAT-1	571	agt	3	7	21	406	426	3'mix
AM1541	Unnamed protein product	SDQ060_E06.DAT-1	604	ga	2	8	16	43	58	5'UTR
AM1553	Unnamed protein product	SDQ061_A10.DAT-4	675	acatga	6	5	30	21	50	Within ORF
AM1559	Hypothetical protein	SDQ061_D03.DAT-1	787	att	3	5	15	773	787	3'UTR
AM1005	Ubiquinol-cytochrome C reductase complex 14 kDa protein|NP_197927.1|3e-39	SDQ062_A10.DAT-1	612	aag	3	7	21	38	58	5'UTR
AM1576	CONSTANS-LIKE a|AAX47172.1|6e-58	SDQ062_C05.DAT-1	770	aca	3	5	15	166	180	Within ORF
AM1583	Unknown	SDQ062_E11.DAT-1	750	gaa	3	6	18	238	255	Within ORF
AM1593	Mitochondrial peroxiredoxin|CAG30523.1|9e-85	SDQ063_E01.DAT-1	684	ctt	3	6	18	56	73	Within ORF
AM1463	PRPL11 (PLASTID RIBOSOMAL PROTEIN L11)|NP_174575.1|1e-58	SDQ063_F01.DAT-1	719	ttc	3	5	15	107	121	5'UTR
AM1604	Unknown	SDQ064_A09.DAT-7	671	actgt	5	5	25	189	213	5'UTR
UTR, untranslated regions
3'mix, SSRs extend over stop codon of coding region and UTR.
ORF, open reading frame
