# Supplementary material for: Identification of stress-responsive genes in Ammopiptanthus mongolicus using ESTs generated from cold- and drought-stressed seedlings
Source: BMC Plant Biol. 2013 Jun 5;13:88. doi: 10.1186/1471-2229-13-88 (PMC3679971; doi:10.1186/1471-2229-13-88)
Supplement: Additional file 5 — Details of primers and amplicons for qRT-PCR analysis of the 97 abiotic stress-responsive genes in A. mongolicus. [file 1471-2229-13-88-S5.xlsx]

## Sheet: Primers of target genes
Additonal file 4. Details of primers and amplicons for qRT-PCR analysis of the 97 abiotic stress-responsive genes in A. mongolicus.
Contig	Clone	Annotation	Forward primer	Reverse primer	Amplicon length（bp）
AM1455	SDQ056_B04	Glutathione S-transferase	GAAGATCAAGAAAGATGAGGGAG	AGATGGGAAAGGTCAGCAAGA	140
AM0603	SDQ018_E04	Glutathione S-transferase	GGACAGGAAGCATGTGAGTAC	AGGTGGTTGAAATGTTGGGTA	122
AM0617	SDQ029_H12	Cysteine synthase	GACAGCCAGATAAGCACCTAA	ATGAAATTCCCATCAGCAAAC	162
AM0025	SDQ008_G01	Catalase	ACCACAGCCATGCCACTCAAG	CAAGACCAAGCGACCAACAGG	185
AM1047	SDQ034_H03	Beta-amylase bmy2	ACTAAGAAAGCAGGAGCAGATC	CAATTATTACCCTCAAACAACC	165
AM0598	SDQ039_H11	Beta-amylase bmy1	TAACAGCAGGATTCTATAACAC	GCAAGCAGCAACTCAGGACTA	158
AM0328	SDQ009_E03	ATAF2 protein	CAACAGCGTGGATGAGAAAGC	TCTGAAATCACCCTGGTCGTA	115
AM0143	SDQ004_A08	Isoflavone reductase homolog 2	ATGTGGCGTCCAACTTCTTTG	GCTTTGATGGTGTAAGTGCC	157
AM0509	SDQ015_G06	Nine-cis-epoxycarotenoid dioxygenase 4	AATCAAGCGTATGTCGGGAAG	CACAAAGAATGGCTCACCACC	174
AM1068	SDQ035_F08	Trehalose-6-phosphate synthase 7	ATCAATGGCTGGGAAGGGCAAAC	ATCAATGGCTGGGAAGGGCAAAC	148
AM0967	SDQ031_D01	1-deoxy-D-xylulose 5-phosphate	AGTTGCCGATGCACGTTTCTG	GAACCATTGGCCTCCACTTCA	182
AM1518	SDQ059_B05	Putative amino acid transport protein	AAGGACTGATTGGGTAGGAAT	AGCAACAAAGAATAAGCAGGT	133
AM1013	SDQ033_E10	Phosphate transporter Phosphate transporter pt1	GAACTCCCTCATTATGCTTGG	CATCATCTTCTTCATTCTCCC	119
AM0878	SDQ027_C09	Pyruvate, phosphate dikinase	TGAGGTGCTTGACCAGAAAG	AAAGAATGCGACAGAAGAAGG	134
AM0970	SDQ031_E06	Hydrolase,alpha/beta fold family protein	GGCTCAGGTAAGACAGCAAGG	TTAACAGGCGCTATCAAATCA	165
AM1436	SDQ055_B11	Desiccation protectant protein Lea14	GACAGGGAGATAGCGTCAGGG	TTGCCAATCACAGGAAGGTCA	191
AM1189	SDQ040_H01	14-3-3-like protein D	GGCAGGCAATGAGAAGAAG	ATCGGATGGGATGAGTGGGAG	104
AM0212	SDQ006_A03	14-3-3 protein homolog	ATCCGATTGGGTCTGGCTTTA	GGTTGTCCCTGAGAAGTTG	178
AM1193	SDQ041_A06	14-3-3-like protein	ATGGCTTCTACGACTGCTGAG	CAAGGTGGCAGGCACTTTCAG	124
AM0131	SDQ003_G06	Aquaporin 2 Aqp2	ACAACAGGTATGGTGGTGGG	TCTTGGGATCAGTGGCAGAG	126
AM0828	SDQ058_D03	Chloroplast thylakoid-bound ascorbate peroxidase	CAAACTTAGCAACCTTGGAGC	GATACTGGCAGAAGAAAACAT	149
AM0180	SDQ005_A03	Cytosolic ascorbate peroxidase 2 apx2	TTGTTGCTCTATCTGGTGGTC CAG	CTCCTTAAAGTATGAGTTGTC	118
AM1069	SDQ035_G01	Putative aminoaldehyde dehydrogenase amadh2	AAGGCTGGAATTGTATGGGTAA	AGATGTGCCGAGTGACTTGCT	148
AM0724	SDQ022_A06	Superoxide dismutase[Cu-Zn]	CTATTACTGACAACCAGATCCC	ACCACAAGCTACTCTGCCACC	150
AM0701	SDQ042_B11	Superoxide dismutase[Cu-Zn]	GGGTGACCTGGGAAACATAGT	GCCAATCTTCCACCAGCATCT	192
AM0447	SDQ013_E06	Ferritin-2	GGTGGACGAGTAATACTTCA	GCTTTAACCTGCTCATACAAAA	216
AM0774	SDQ024_B07	Germin-like protein precursor glp3	AGGTGGTACTATGGCTCTGGC	CAGCGTCAAGGAAAGTGGTCT	131
AM0466	SDQ016_D04	Lipoxygenase	AGTTGGCACAAATTGAACAAAG	CACCAGTAGGAAGGAGCAGAG	108
AM0147	SDQ010_A02	Lipoxygenase-4	TTTGGAAAGAAGTTGGCAGAA	ATATTGGCAACCATCAACCCTA	182
AM0005	A4-T7P	Glucose-1-phosphate adenylyltransferase	GATTTCTATGAAACCGATGTG	CAGCCTCTTGTATGCCCTC	163
AM0463	SDQ014_B04	Calcium-dependent protein kinase CDPK1	AGCGGAAGATATGAGATTAGA	ATAGAACGGTATCCACCAAAA	171
AM0086	SDQ002_G01	Carbonic anhydrase	CCCAAGTTCATGGTGTTTGC	TCCAGAGTATTTAGCCTGGTC	138
AM0981	SDQ032_A12	Carbonic anhydrase	AGCAAAGTCCAAGGCTAAAGT	TCAATAGGTTTCCAAGCGATA	104
AM0197	SDQ005_E02	Enolase	CCCAAGAGGGTTCAGAAGG	GAAAGATCGGCAATAAAGGT	182
AM1353	SDQ050_A03	Ethylene response factor	CTGAGATCAGGGACCCGAGAA	CTGTGGATTTGCCTTGGAACG	179
AM1374	SDQ051_A07	Receptor-like protein kinase 2	CGCTTTAGAGTCTTCAACCAC	AATACCCAACAGAGCATTTCA	100
AM0667	SDQ020_F01	Putative fructokinase 2	AAGCCCGTAAGCAAATACTCAG	GTGCCACAATGATAAAGCAGA	124
AM0630	SDQ019_D07	Fructose-bisphosphate aldolase	CAACCTCAATGCCATCAACCA	TCACATTTGCCTCCTTTCCAG	119							≤0.5 0.51-0.99 1-1.99 2-3.99 4-7.99 8-15.99 ≥16
AM0903	SDQ028_C09	Fructose-bisphosphate aldolase	TTCCTGCTGTGGTCTTCTTGT	TCTTGGGCCTTCTTAATGTTT	184
AM0917	SDQ032_B01	Fructose-bisphosphate aldolase	GCGTGTAGTCCTCAAGATTGG	CAGTTTCAGTAACAGCAGCACAT	182
AM1450	SDQ055_H12	Glutamate decarboxylase	GAAAGTGCTGCATGAGCTTGA	AGTGATTTCCCTTCGGGTCTC	127
AM0595	SDQ050_E11	Glutathione peroxidase	AGCACAGGAGCCTGGAACTAA	GGTCAACAACATTCCCGTCTT	157
AM0057	SDQ002_A06	Glycolate oxidase	AATAGATTCACTTTGCCACC	CACATCCTTCCAGCTTAGAG	141
AM0259	SDQ007_C09	Phosphoglycerate kinase	CAGCAAGGTTGTGCCAGCATC	CACTCCCATAGGTCCATTCCA	133
AM1328	SDQ048_G10	Phosphoglycerate kinase	TGGATGGATGGGATTGGATAT	CCACTGAGTTGTGCCAGTTTC	165
AM0042	SDQ015_H02	Ribulose-1,5-bisphosphate carboxylase/oxygenase activase alpha 2	ATGGAGAAGTTCTACTGGGCAC	ACGCCCTCAACACCAATACCA	209
AM0684	SDQ021_A03	RAB2A	TGTGTCAAATGAGTCTTATGG	AGGACTACGTTGAAGCAAATAG	145
AM1171	SDQ040_C02	GTP-binding protein RAB1C	ATGTTAAGCAGTGGCTGAATG	CACAACTTTATTTGCCGTGAG	101
AM0790	SDQ041_G05	RAB1D	GCATACCTTTTATGGAAACGAG	TGATTAGGAAGAGCAACACCC	185
AM0406	SDQ041_A10	Malic enzyme VVME2	AATGTCAGGAGCAATCCGAGTA	TGAATGGTGGGTAAATCAAGC	113
AM0616	SDQ054_H10	Cytochrome P450	TATACCAGCTAAGTCCAAGGT	AAATCAAGGGAGCTATTCAGG	117
AM0845	SDQ050_A12	Plastocyanin	GATTCCTAGTGGCGTTGATGC	ATACCAGCTCCTTGGTGAGGG	141
AM0304	SDQ008_F10	S-adenosylmethionine synthetase	AAGACCCAAGTCACTGTTGAG	TGAGGTCAGCAGCAATTTCAT	127
AM0346	SDQ010_B07	S-adenosylmethionine synthetase 1	GGACACTTTGGAAGGGATGAC	TTAGACCTATGGATGGAGCAG	181
AM1257	SDQ060_H04	Nucleoside diphosphate kinase	ACTTTGCTATTGACATCGGGAGG	TGGAGGCTGCTTTGCCAGTTA	118
AM0736	SDQ022_C05	Triosephosphate isomerase	ATGCTTTGAGCCAGGGTCTTG	GTGTAGCCACTTTGCCAGTTC	191
AM1098	SDQ058_B09	Ubiquitin-conjugating enzyme E2	TCACCTTCACCACCTTCAGTT	CCAGAAATACACCTCCAGCATA	149
AM0659	SDQ046_H08	Ubiquitin carrier protein	CAGATTATCCATTTAAGCCACC	CAGATTATCCATTTAAGCCACC	184
AM0364	SDQ024_C10	Ubiquitin carrier protein	GAGTCCTGCTCTTCAGATACGC	CTCGGCCTCATTAGATTTCCA	121
AM0976	SDQ031_H05	Ubiquitin-conjugating enzyme E2	TTCCTAGTTAGTATTCATTTCC	CCACTGCTCCTTCAATATGTC	132
AM1495	SDQ058_A01	Ubiquitin-conjugating enzyme family protein-like	AGTGTTCGGTTTCATTCACGG	GAGCTGCCATTTCCTTCTTCA	151
AM0830	SDQ025_F11	Ubiquitin-conjugating enzyme E2	GTTGAAGCTGCGAAGGAGTGG	AAAGCAGGAAGAAGCGCCATG	117
AM0359	SDQ010_G07	Peptidyl-prolyl cis-trans isomerase	CCCAAGAGCAAGGTTGTAATA	TCCCGTAGATGGAATGGAAAT	119
AM0628	SDQ036_E03	Acyl-CoA-binding protein	CAAGCAAGCCACTGTTGGACC	TTCCTCCTTGGATTTCCCTTC	112
AM1165	SDQ043_C07	Glycine-rich RNA-binding protein	GACCTTCGCATCTGAGCAGTC	CCATTTCTGTTGTAGCCACCTT	189
AM0287	SDQ014_F09	Calmodulin	CAAGTGAGGACCAATCAACC	AAACAAGGGACAAACAAAGC	200
AM1551	SDQ061_A08	Vacuolar ATP synthase subunit E	CAACGAAGTCTATCTCCCACC	TACGGAACACCACATCCAATC	164
AM1288	SDQ051_B03	Chlorophyll a-b binding protein 7	CATCATCAAGCCAGGGAGTGT	CCAAGAGGGTCAAACCAAAGC	149
AM0356	SDQ010_F06	Light harvesting protein lhca3	CTATTGGGCAGACCCTTACACAC	CACCAGAACCTCCTAGACCTTT	149
AM0135	SDQ024_H11	Chlorophyll a-b binding protein P4	AGATGGCAGGACATTAAGAAC	GCTGAACTATAAATCCCAAGAA	199
AM0017	SDQ003_F02	Chlorophyll a/b-binding protein	AGGGTGGGCTTGATTACTTG	ACCAGGGTAGAGTGGGTCAGT	155
AM0022	SDQ003_E07	Chlorophyll a/b binding protein type II	TTGACTATTTAGGCAACCCAA	TCAGGATCATCAGCCAGACC	184
AM0709	SDQ038_E05	Chlorophyll a/b binding protein CP29	TTTGGGCTTCAGAGGTTTAGG	ATTGAGAATGGGAGTGGTTGC	173
AM0084	SDQ002_F11	Chlorophyll a/b binding protein CARCAB1	GTGCCGTTGAGGGTTATCGT	GCCTGAACAAAGAATCCAAACA	184
AM0106	SDQ011_D01	Chlorophyll a/b binding protein type III	TCTAGGCTTCCAAGTTGTTCTG	CTGCCATTCTTGATCTCCTTC	177
AM0133	SDQ061_G06	Ferredoxin-1	GGGCTGGTTCTTGTTCTTCAT	CTCTTCCTCCTTGTGGGTC	164
AM0665	SDQ020_E08	Ferredoxin	GGACAGATTAGACAGCCAGAG	GGCATAGTCATCCCTTTCCAC	186
AM0209	SDQ005_H07	Chloroplast ferredoxin I fdn-1	CTACTCATACAGGGCTGGTTC	CCCGCTTTCTATTTGGTCATC	119
AM0262	SDQ007_E04	Actin depolymerizing factor	CTATGCCACATCTAAAGACAG	ACGATTAAGCAATTCACTAAG	181
AM1568	SDQ062_A01	Actin depolymerizing factor-like protein	ACTGCTAACCTTCCTGCTGAC	TCTTGCTTCTGACCCTTGATG	132
AM0980	SDQ032_A09	Probable histone H2A	TAGCTGCTGAGGTTCTGGAGT	GGGTTTATGTTGGGAAGGACAC	167
AM0568	SDQ017_E05	Actin	GTATGGAAGCCACTGGAATTC	GGACCCACCACTAAGCACGAT	108
AM0925	SDQ029_B03	Tubulin alpha-4 chain	TCCTACGCACCAGTTATCTCC	AACAGCAGCATTCACATCTTT	186
AM0604	SDQ018_E07	Auxin-induced protein IAA4	AAGACAAGGACGGTGACTGGA	TACACCACAACCCAAACCTCT	119
AM0618	SDQ025_E11	Type 1 metallothionein	TGCCGAGATGACAACGACAGAGA	GTGGACCGTGATAGCGGAAAC	214
AM0044	SDQ040_F08	Type 2 metallothionein	AAGATGTACCCAGACTTGAGC	AACCCATTTCAGCACCCTCGA	104
AM1444	SDQ055_F04	HMG1/2-like protein	AAACGAAAGGCAGATTATGAG	TAAATGCTATTCCCAGTCCAG	182
AM0100	SDQ003_B03	Fructose-1,6-bisphosphatase	TCCCAATGTCATTCTTGAT	TTCATTCCTGTTTACCCTCA	174
AM0898	SDQ027_H11	Heat shock protein 90	GTTGTGGTATCTGACCGTGTT	TACTGTCCCTCAATGCCTGTG	112
AM0047	G9-T7P	Hydrophobic protein RCI2A	AGACATTATCATTGCCATCC	GTAGAAGTTCCACCTCCAAA	188
AM0676	SDQ020_H01	70 kDa heat shock cognate protein 1	AACCAACTTGCTGAGGCTGAC	TAATGTCCTGCTTAATCCACTTC	194
AM0734	SDQ034_E05	Non-cell-autonomous heat shock cognate protein 70	CCCATTATTGCCAAGATGTAC	CCACTTAATCAACCTCCTCAA	118
AM0696	SDQ021_C06	Heat shock cognate 70 kDa protein	TATAACCAATGACAGCGATAGA	TAAGCATAAAGATCCAAAGCA	134
AM1245	SDQ059_A07	Mitochondrial glycine decarboxylase complex H-protein gdcH3	TTGGAGCAGTGGAAAGTGTTA	GAAGGATTGCTTGGCTTTATT	160
AM0772	SDQ023_C10	Glycine cleavage system H protein	CGGGTGAGATTCTTGAGGTTA	CAGATGGATTATTTGGCTTTAC	111
AM1536	SDQ060_C03	RSZp22 splicing factor	GCATAGGAAGCGGAAGGAGAC	CGAGAATGACGGTAAGGAGGG	178
AM0298	SDQ008_E08	Putative small nuclear ribonucleoprotein	AAACCCTATGTCCTATCCAAC	ACAAACCGAGATGATAAGCAG	171
